# Supplementary material for: A Plausible Mechanism for the Iridium-Catalyzed Hydrogenation of a Bulky N-Aryl Imine in the (S)-Metolachlor Process
Source: Molecules. 2022 Aug 11;27(16):5106. doi: 10.3390/molecules27165106 (PMC9414898; doi:10.3390/molecules27165106)
Supplement: Supplementary file 1 [file molecules-27-05106-s001.zip]

Archive with 4 entries (4 files):
- Kwan_Morris.xyz
- metolachlor_mdpi_SI_july17.pdf
- TS1animated.gif
- TS2animated.gif
