# Supplementary material for: A Plausible Mechanism for the Iridium-Catalyzed Hydrogenation of a Bulky N-Aryl Imine in the (S)-Metolachlor Process
Source: Molecules. 2022 Aug 11;27(16):5106. doi: 10.3390/molecules27165106 (PMC9414898; doi:10.3390/molecules27165106)
Supplement: Supplementary file 1 [file molecules-27-05106-s001.zip › Kwan_Morris.xyz]

31
(E)-Im
C        4.561015000     -0.000090000     -0.955109000
H        5.020275000      0.895582000     -0.498655000
H        4.770244000      0.000386000     -2.031717000
H        5.019277000     -0.896769000     -0.499633000
O        3.143688000      0.000599000     -0.809404000
C        2.762941000      0.000186000      0.552607000
H        3.170936000      0.885242000      1.082327000
H        3.171017000     -0.885104000      1.081872000
C        1.258944000      0.000083000      0.718074000
C        0.790297000     -0.000521000      2.153396000
H       -0.302120000      0.000132000      2.218085000
H        1.179711000      0.882033000      2.681635000
H        1.178525000     -0.884301000      2.680462000
N        0.511611000      0.000384000     -0.324679000
C       -0.898132000      0.000128000     -0.221122000
C       -1.594420000      1.233088000     -0.226192000
C       -2.998189000      1.210026000     -0.235298000
H       -3.540292000      2.157160000     -0.237428000
C       -3.702264000     -0.000363000     -0.240863000
H       -4.792446000     -0.000553000     -0.251899000
C       -2.997765000     -1.210501000     -0.235555000
H       -3.539537000     -2.157825000     -0.237876000
C       -1.593982000     -1.233068000     -0.226482000
C       -0.825519000      2.530979000     -0.209893000
H       -0.072102000      2.557241000     -1.010708000
H       -0.279946000      2.666183000      0.736856000
H       -1.497455000      3.389224000     -0.335268000
C       -0.824641000     -2.530700000     -0.210236000
H       -1.496048000     -3.389052000     -0.337704000
H       -0.280739000     -2.666746000      0.737373000
H       -0.069783000     -2.555796000     -1.009706000

31
(Z)-Im
C       -1.295530000     -1.275676000      2.620975000
H       -2.143863000     -0.910437000      3.227272000
H       -0.383016000     -1.253381000      3.228254000
H       -1.503049000     -2.317364000      2.317762000
O       -1.056090000     -0.441517000      1.491467000
C       -2.166863000     -0.386811000      0.622108000
H       -3.034522000      0.093789000      1.115707000
H       -2.503376000     -1.404149000      0.332095000
C       -1.860340000      0.367499000     -0.659538000
C       -3.094759000      0.790566000     -1.415799000
H       -2.826551000      1.161301000     -2.410352000
H       -3.622183000      1.585297000     -0.866615000
H       -3.798881000     -0.048873000     -1.516029000
N       -0.709804000      0.650234000     -1.148362000
C        0.539899000      0.297934000     -0.594547000
C        1.106264000     -0.965742000     -0.888793000
C        2.416424000     -1.228967000     -0.458930000
H        2.856353000     -2.202771000     -0.681744000
C        3.155788000     -0.271730000      0.246276000
H        4.173195000     -0.492410000      0.570118000
C        2.578497000      0.972871000      0.529455000
H        3.143356000      1.723448000      1.085281000
C        1.275070000      1.279634000      0.112864000
C        0.300042000     -2.002501000     -1.630530000
H       -0.134857000     -1.590885000     -2.553242000
H       -0.540244000     -2.369572000     -1.020941000
H        0.920153000     -2.867617000     -1.897245000
C        0.625440000      2.598324000      0.445562000
H        1.340612000      3.289253000      0.909529000
H       -0.213009000      2.454481000      1.144678000
H        0.207643000      3.077983000     -0.452351000

39
(E)-Im-H-OAc
C       -4.140818000     -2.372903000      0.076362000
H       -4.500547000     -2.015706000     -0.904982000
H       -4.507924000     -3.392174000      0.246113000
H       -4.544608000     -1.707809000      0.860069000
O       -2.716786000     -2.432677000      0.120851000
C       -2.134911000     -1.153295000     -0.089902000
H       -2.479268000     -0.717525000     -1.048743000
H       -2.415480000     -0.444637000      0.707287000
C       -0.627724000     -1.277376000     -0.166769000
C       -0.057870000     -2.559412000     -0.694762000
H        1.031638000     -2.514581000     -0.778792000
H       -0.341632000     -3.384290000     -0.027052000
H       -0.499354000     -2.788115000     -1.674891000
N        0.054734000     -0.244862000      0.190062000
C        1.470036000     -0.171378000      0.056500000
C        2.259396000     -0.341061000      1.215720000
C        3.648898000     -0.176505000      1.102752000
H        4.270924000     -0.312383000      1.988492000
C        4.235284000      0.162848000     -0.122642000
H        5.315254000      0.293630000     -0.193487000
C        3.431842000      0.344095000     -1.254296000
H        3.885569000      0.617649000     -2.207866000
C        2.037461000      0.183898000     -1.188068000
C        1.603480000     -0.697947000      2.526306000
H        0.823851000      0.032319000      2.790217000
H        1.109562000     -1.679986000      2.475268000
H        2.338389000     -0.728865000      3.339872000
C        1.163102000      0.380577000     -2.402610000
H        0.780397000     -0.578997000     -2.783048000
H        0.286969000      1.001084000     -2.170974000
H        1.725857000      0.857584000     -3.214428000
H       -0.657253000      1.117012000      0.683855000
O       -1.087581000      1.989439000      1.043041000
C       -1.810653000      2.559907000      0.070462000
O       -1.937215000      2.083484000     -1.060721000
C       -2.454057000      3.854219000      0.513184000
H       -1.674336000      4.578180000      0.787014000
H       -3.067133000      3.681780000      1.407853000
H       -3.072147000      4.263886000     -0.291014000

39
(Z)-Im-H-OAc
C        3.203780000     -3.282631000     -0.236408000
H        3.587584000     -3.547450000      0.764628000
H        3.223552000     -4.171634000     -0.877797000
H        3.857990000     -2.507080000     -0.671239000
O        1.844971000     -2.848398000     -0.176263000
C        1.704151000     -1.678770000      0.625014000
H        2.055848000     -1.868987000      1.659532000
H        2.294752000     -0.842946000      0.220384000
C        0.232849000     -1.324642000      0.703618000
C       -0.717552000     -2.437680000      1.030270000
H       -1.695696000     -2.048516000      1.327665000
H       -0.845816000     -3.069879000      0.139978000
H       -0.308710000     -3.077087000      1.823695000
N       -0.219503000     -0.133433000      0.519828000
C        0.600316000      0.954171000      0.103546000
C        0.930857000      1.946765000      1.051587000
C        1.658710000      3.065200000      0.615145000
H        1.927593000      3.836248000      1.338344000
C        2.031636000      3.200148000     -0.727529000
H        2.591643000      4.077007000     -1.053010000
C        1.675384000      2.212787000     -1.654083000
H        1.955814000      2.321914000     -2.702582000
C        0.951806000      1.074554000     -1.261368000
C        0.508720000      1.781605000      2.490329000
H       -0.578766000      1.633569000      2.568656000
H        0.979938000      0.899796000      2.950567000
H        0.781631000      2.661381000      3.085637000
C        0.554882000      0.008572000     -2.254190000
H        1.092512000     -0.935260000     -2.078967000
H       -0.516015000     -0.225111000     -2.178730000
H        0.771887000      0.332963000     -3.279222000
H       -1.804400000      0.183220000      0.592661000
O       -2.809109000      0.420161000      0.670910000
C       -3.477762000     -0.164561000     -0.333521000
O       -2.945817000     -0.876705000     -1.187928000
C       -4.956775000      0.147376000     -0.299115000
H       -5.108330000      1.230477000     -0.404088000
H       -5.380458000     -0.148607000      0.669944000
H       -5.472412000     -0.377813000     -1.108381000

33
(S)-amine
C        4.370529000      0.760351000     -0.629629000
H        4.517149000      0.116633000     -1.515333000
H        4.529731000      1.807029000     -0.917238000
H        5.118620000      0.479733000      0.133382000
O        3.043171000      0.662961000     -0.123438000
C        2.713211000     -0.666724000      0.287982000
H        2.902933000     -1.379945000     -0.535910000
H        3.333483000     -0.966131000      1.151958000
C        1.236053000     -0.698355000      0.668504000
C        0.852065000     -2.067222000      1.227404000
H        1.012403000     -2.859966000      0.485005000
H        1.457759000     -2.292070000      2.116498000
H       -0.200768000     -2.080923000      1.531294000
N        0.450554000     -0.333670000     -0.543162000
C       -0.906379000      0.059452000     -0.280949000
C       -1.947715000     -0.890904000     -0.414817000
C       -3.268874000     -0.493953000     -0.133132000
H       -4.071337000     -1.226690000     -0.235364000
C       -3.566759000      0.816296000      0.247842000
H       -4.596537000      1.106237000      0.459466000
C       -2.537544000      1.761983000      0.332745000
H       -2.766321000      2.793417000      0.605964000
C       -1.205874000      1.403333000      0.072305000
C       -1.688548000     -2.299220000     -0.897474000
H       -0.732594000     -2.359224000     -1.428264000
H       -1.651763000     -3.019494000     -0.067286000
H       -2.493408000     -2.626316000     -1.570389000
C       -0.116953000      2.451804000      0.127805000
H        0.722199000      2.158262000      0.771769000
H        0.307039000      2.645214000     -0.870463000
H       -0.515759000      3.402909000      0.501764000
H        0.943068000      0.462790000     -0.949571000
H        1.085581000      0.049487000      1.470839000

33
(R)-amine
C       -4.443062000      0.597288000     -0.873371000
H       -5.175168000      0.451155000     -0.057743000
H       -4.637265000      1.562813000     -1.357016000
H       -4.585576000     -0.209775000     -1.615266000
O       -3.107515000      0.634584000     -0.385529000
C       -2.744722000     -0.575190000      0.274015000
H       -3.403070000     -0.747786000      1.146139000
H       -2.871376000     -1.440589000     -0.407018000
C       -1.293251000     -0.487672000      0.740721000
C       -0.955773000     -1.648939000      1.688398000
H       -1.566540000     -1.609372000      2.601692000
H       -1.134115000     -2.619369000      1.201875000
H        0.100361000     -1.600081000      1.982921000
N       -0.397465000     -0.437130000     -0.438162000
C        0.940557000     -0.015088000     -0.239734000
C        1.208258000      1.339382000      0.098783000
C        2.542463000      1.743426000      0.272569000
H        2.742610000      2.784697000      0.531948000
C        3.606740000      0.854781000      0.089995000
H        4.635392000      1.190673000      0.223012000
C        3.336326000     -0.465352000     -0.287215000
H        4.157601000     -1.166034000     -0.447201000
C        2.018454000     -0.919226000     -0.451172000
C        0.101623000      2.360977000      0.220912000
H       -0.746229000      2.108110000     -0.427451000
H       -0.288106000      2.437351000      1.248321000
H        0.471290000      3.358180000     -0.053421000
C        1.759615000     -2.353161000     -0.854162000
H        1.107979000     -2.872199000     -0.135817000
H        1.273749000     -2.425585000     -1.840698000
H        2.700709000     -2.913209000     -0.916043000
H       -0.423606000     -1.347133000     -0.893613000
H       -1.179626000      0.454042000      1.288312000

2
H2
H        0.000000000      0.000000000      0.372255000
H        0.000000000      0.000000000     -0.372255000

117
Complex a'
Ir      -0.323058000      0.026334000     -1.156395000
Fe       3.358837000     -1.483209000      1.963989000
P       -0.891478000      0.204685000      1.155542000
P        1.891259000      0.156099000     -0.791249000
C        2.525883000      0.039911000      0.904119000
C        1.785339000     -0.207295000      2.129819000
C        2.707463000     -0.002419000      3.219883000
H        2.483557000     -0.135927000      4.271983000
C        3.991793000      0.335899000      2.688156000
H        4.897508000      0.497420000      3.265387000
C        3.889965000      0.352411000      1.264599000
H        4.691901000      0.567035000      0.567954000
C        2.681463000     -3.337359000      2.527399000
H        1.741433000     -3.514005000      3.041848000
C        3.942678000     -3.053222000      3.150243000
H        4.124297000     -2.978894000      4.218597000
C        4.908200000     -2.825728000      2.112756000
H        5.948574000     -2.550723000      2.261134000
C        4.244603000     -2.961879000      0.848772000
H        4.690970000     -2.815524000     -0.128484000
C        2.866980000     -3.279955000      1.107463000
H        2.094620000     -3.411979000      0.357464000
C        0.349362000     -0.660818000      2.290323000
H        0.270054000     -1.683542000      1.894686000
C       -0.089077000     -0.676633000      3.761108000
H        0.593018000     -1.304616000      4.348786000
H       -0.087945000      0.333269000      4.190922000
H       -1.094769000     -1.093840000      3.866335000
C       -0.962208000      1.967537000      1.660419000
C        0.172729000      2.609766000      2.190532000
H        1.050724000      2.031445000      2.465656000
C        0.204273000      4.005616000      2.351892000
C       -0.926879000      4.754373000      1.983962000
H       -0.907602000      5.840557000      2.095969000
C       -2.079217000      4.137860000      1.465625000
C       -2.081303000      2.743565000      1.300991000
H       -2.959279000      2.266071000      0.870341000
C       -3.287446000      4.959104000      1.079891000
H       -3.966336000      4.390464000      0.430894000
H       -3.858030000      5.266719000      1.969768000
H       -2.993907000      5.877331000      0.552407000
C        1.440416000      4.690962000      2.886519000
H        2.234143000      3.968085000      3.114174000
H        1.835836000      5.414041000      2.157861000
H        1.219167000      5.252708000      3.806059000
C       -2.426673000     -0.589312000      1.773992000
C       -3.288768000      0.021379000      2.700294000
H       -3.105500000      1.043570000      3.026619000
C       -4.386501000     -0.681337000      3.225311000
C       -4.579022000     -2.019327000      2.836647000
H       -5.419671000     -2.578001000      3.253684000
C       -3.712429000     -2.660748000      1.934192000
C       -2.648742000     -1.923684000      1.388564000
H       -1.988532000     -2.394436000      0.659565000
C       -3.912339000     -4.114231000      1.576725000
H       -4.972860000     -4.344140000      1.409090000
H       -3.356313000     -4.383569000      0.671160000
H       -3.564849000     -4.765551000      2.394216000
C       -5.348322000     -0.006620000      4.175384000
H       -4.883493000      0.855832000      4.670655000
H       -6.236436000      0.361208000      3.637671000
H       -5.703221000     -0.700830000      4.949137000
C        2.943325000     -1.013563000     -1.751678000
C        2.436798000     -2.263237000     -2.149284000
H        1.397922000     -2.512910000     -1.944627000
C        3.261431000     -3.184774000     -2.807601000
H        2.857538000     -4.152091000     -3.106908000
C        4.597025000     -2.862011000     -3.085240000
H        5.237311000     -3.577293000     -3.601468000
C        5.104901000     -1.611403000     -2.702774000
H        6.139834000     -1.349560000     -2.923543000
C        4.284271000     -0.691506000     -2.038133000
H        4.686931000      0.278800000     -1.752958000
C        2.498882000      1.804447000     -1.344451000
C        2.756971000      2.840102000     -0.429116000
H        2.659401000      2.661549000      0.638705000
C        3.130246000      4.110070000     -0.889650000
H        3.327939000      4.906286000     -0.171892000
C        3.253678000      4.353795000     -2.264194000
H        3.550257000      5.340396000     -2.620471000
C        2.996806000      3.322947000     -3.181813000
H        3.092714000      3.506104000     -4.252252000
C        2.611900000      2.056827000     -2.726339000
H        2.404660000      1.261724000     -3.441815000
H       -0.174079000     -1.510381000     -0.988111000
C       -0.356235000      3.511841000     -1.527517000
H       -1.075221000      4.343987000     -1.541945000
H        0.150121000      3.478684000     -0.563533000
H        0.373560000      3.629809000     -2.338457000
O       -1.067993000      2.268242000     -1.656202000
C       -1.793169000      2.165694000     -2.878772000
H       -2.411468000      3.065569000     -3.026217000
H       -1.101245000      2.080433000     -3.739200000
C       -2.673471000      0.947247000     -2.838055000
C       -3.871101000      0.974255000     -3.736099000
H       -4.299551000     -0.020416000     -3.885440000
H       -4.640823000      1.633743000     -3.308188000
H       -3.588144000      1.404023000     -4.707742000
N       -2.327415000     -0.039535000     -2.071638000
C       -3.191367000     -1.188401000     -1.971172000
C       -4.359870000     -1.093928000     -1.184816000
C       -5.177596000     -2.231523000     -1.071886000
H       -6.073604000     -2.172903000     -0.453790000
C       -4.852477000     -3.420751000     -1.727399000
H       -5.494482000     -4.295602000     -1.625610000
C       -3.702325000     -3.483541000     -2.523711000
H       -3.459934000     -4.400644000     -3.061946000
C       -2.855174000     -2.372404000     -2.669100000
C       -4.761778000      0.189956000     -0.505317000
H       -3.892357000      0.802601000     -0.253895000
H       -5.415744000      0.789985000     -1.157134000
H       -5.314264000     -0.019154000      0.417531000
C       -1.668087000     -2.437873000     -3.596038000
H       -1.669103000     -3.381897000     -4.154744000
H       -1.679263000     -1.609650000     -4.319116000
H       -0.720976000     -2.354638000     -3.048093000
H        0.165044000     -0.122482000     -2.705803000

117
Complex a"
Ir      -0.119593000     -1.091668000     -0.724284000
Fe      -0.021528000      3.960310000     -0.167450000
P        1.921441000     -0.244825000     -0.198876000
P       -1.145572000      0.647805000      0.569266000
C       -0.150584000      2.160826000      0.800399000
C        1.202922000      2.414655000      0.339619000
C        1.644994000      3.631021000      0.968186000
H        2.602858000      4.113934000      0.807255000
C        0.583756000      4.139149000      1.784895000
H        0.600309000      5.072286000      2.340619000
C       -0.525823000      3.245988000      1.674165000
H       -1.490230000      3.354335000      2.158392000
C        0.410362000      4.504513000     -2.103719000
H        1.265650000      4.152860000     -2.673086000
C        0.385746000      5.655251000     -1.246456000
H        1.221579000      6.319154000     -1.045360000
C       -0.919146000      5.739159000     -0.654148000
H       -1.241576000      6.478949000      0.072779000
C       -1.699901000      4.637604000     -1.137508000
H       -2.717794000      4.397695000     -0.849699000
C       -0.876574000      3.878183000     -2.038626000
H       -1.168262000      2.974676000     -2.560438000
C        1.999457000      1.588542000     -0.642378000
H        1.445577000      1.573980000     -1.589604000
C        3.398183000      2.143401000     -0.941125000
H        3.313490000      3.184186000     -1.281700000
H        4.058983000      2.121450000     -0.066975000
H        3.877502000      1.564767000     -1.738008000
C        2.393109000     -0.410930000      1.570149000
C        2.979670000      0.635222000      2.299135000
H        3.194122000      1.588227000      1.825859000
C        3.283924000      0.480012000      3.664812000
C        2.997346000     -0.746673000      4.282497000
H        3.215286000     -0.871888000      5.344921000
C        2.428933000     -1.818758000      3.568508000
C        2.137898000     -1.639751000      2.208967000
H        1.686969000     -2.457832000      1.648782000
C        2.066544000     -3.106990000      4.266771000
H        2.074725000     -3.957126000      3.571897000
H        2.753729000     -3.326777000      5.094575000
H        1.051565000     -3.036287000      4.688518000
C        3.905420000      1.623346000      4.432572000
H        3.366459000      2.563641000      4.246974000
H        3.900584000      1.431794000      5.512878000
H        4.950217000      1.784747000      4.125397000
C        3.346693000     -0.965185000     -1.110162000
C        4.620443000     -1.037521000     -0.520145000
H        4.762010000     -0.722065000      0.512919000
C        5.719555000     -1.521361000     -1.251669000
C        5.520575000     -1.917081000     -2.586367000
H        6.369599000     -2.295100000     -3.159926000
C        4.256310000     -1.849956000     -3.198609000
C        3.171891000     -1.374393000     -2.443258000
H        2.178628000     -1.342798000     -2.887276000
C        4.069820000     -2.270392000     -4.637960000
H        4.617686000     -3.196845000     -4.858375000
H        3.009778000     -2.435182000     -4.872062000
H        4.448642000     -1.499773000     -5.327220000
C        7.083123000     -1.639457000     -0.611639000
H        7.141197000     -1.062005000      0.319738000
H        7.311773000     -2.688359000     -0.367720000
H        7.873689000     -1.285889000     -1.288075000
C       -2.791281000      1.336052000      0.117048000
C       -3.075287000      1.505440000     -1.250935000
H       -2.364595000      1.148447000     -1.993877000
C       -4.268836000      2.113886000     -1.655999000
H       -4.477819000      2.244078000     -2.718191000
C       -5.198405000      2.543154000     -0.697448000
H       -6.131004000      3.012331000     -1.011102000
C       -4.928187000      2.360907000      0.667251000
H       -5.650506000      2.687522000      1.415725000
C       -3.728191000      1.761867000      1.075731000
H       -3.524315000      1.624151000      2.136486000
C       -1.337757000      0.052336000      2.304561000
C       -0.442132000      0.433702000      3.319121000
H        0.331332000      1.170026000      3.119960000
C       -0.522864000     -0.154655000      4.588997000
H        0.182964000      0.145881000      5.362899000
C       -1.493875000     -1.128332000      4.857938000
H       -1.552610000     -1.585353000      5.846107000
C       -2.390619000     -1.511922000      3.848354000
H       -3.150073000     -2.269261000      4.042962000
C       -2.311544000     -0.928702000      2.579075000
H       -3.005096000     -1.239739000      1.802453000
H       -0.020966000     -1.871736000      0.600209000
C        0.072467000      0.496215000     -3.876237000
H       -0.545147000      0.812706000     -4.730359000
H        0.405899000      1.377326000     -3.322910000
H        0.943078000     -0.068877000     -4.240205000
O       -0.716618000     -0.289550000     -2.968364000
C       -1.272687000     -1.444981000     -3.605498000
H       -1.877762000     -1.136162000     -4.472425000
H       -0.463617000     -2.105458000     -3.973366000
C       -2.126958000     -2.237823000     -2.650152000
C       -3.157497000     -3.118754000     -3.284987000
H       -3.536629000     -3.872200000     -2.589107000
H       -3.999687000     -2.512119000     -3.648438000
H       -2.720054000     -3.617715000     -4.162083000
N       -1.885524000     -2.159803000     -1.378292000
C       -2.709572000     -2.867485000     -0.425675000
C       -4.027224000     -2.421124000     -0.165735000
C       -4.745973000     -3.040745000      0.875046000
H       -5.754492000     -2.686630000      1.092439000
C       -4.194608000     -4.087157000      1.615065000
H       -4.763613000     -4.550849000      2.420919000
C       -2.918125000     -4.560796000      1.291195000
H       -2.499179000     -5.411729000      1.829539000
C       -2.158648000     -3.975485000      0.266163000
C       -4.714046000     -1.335568000     -0.955872000
H       -4.035831000     -0.794282000     -1.614645000
H       -5.514351000     -1.769688000     -1.574067000
H       -5.181186000     -0.602682000     -0.286421000
C       -0.819849000     -4.573890000     -0.090089000
H       -0.789485000     -5.628237000      0.213590000
H       -0.618655000     -4.515653000     -1.166423000
H        0.004768000     -4.052697000      0.414168000
H        0.658170000     -2.316818000     -1.440095000

93
Complex A
Ir      -0.410831000      0.824106000     -1.489895000
Fe       2.744925000     -2.034405000      1.379212000
P       -1.475750000     -0.546589000      0.101293000
P        1.573133000      0.767799000     -0.517945000
C        1.739762000     -0.301244000      0.954141000
C        0.826246000     -1.351018000      1.380714000
C        1.217302000     -1.738020000      2.709817000
H        0.756138000     -2.521766000      3.300389000
C        2.367952000     -0.978839000      3.094953000
H        2.919566000     -1.084912000      4.024580000
C        2.701503000     -0.103582000      2.014706000
H        3.523495000      0.603025000      1.996156000
C        2.753670000     -3.715914000      0.202032000
H        1.883518000     -4.120251000     -0.306542000
C        3.170750000     -4.028011000      1.539982000
H        2.670728000     -4.707832000      2.223788000
C        4.334544000     -3.239245000      1.836051000
H        4.868451000     -3.221808000      2.781912000
C        4.634399000     -2.440005000      0.681604000
H        5.436328000     -1.714202000      0.594477000
C        3.658344000     -2.737629000     -0.327350000
H        3.592867000     -2.273211000     -1.304461000
C       -0.318137000     -1.948152000      0.596539000
H        0.063603000     -2.281488000     -0.377702000
C       -0.979248000     -3.129540000      1.311623000
H       -0.241537000     -3.927739000      1.474383000
H       -1.382064000     -2.834180000      2.287312000
H       -1.799944000     -3.540293000      0.713066000
C       -2.055657000      0.133982000      1.704501000
C       -2.925271000     -0.572780000      2.559330000
H       -3.342177000     -1.528359000      2.244661000
C       -3.286008000     -0.042820000      3.807947000
C       -2.758725000      1.206888000      4.188273000
H       -3.037840000      1.625843000      5.157849000
C       -1.897742000      1.934319000      3.350917000
C       -1.557499000      1.385517000      2.100429000
H       -0.911273000      1.940028000      1.423857000
C       -1.330986000      3.266632000      3.784113000
H       -2.033715000      3.810317000      4.429845000
H       -0.401724000      3.128382000      4.359047000
H       -1.092668000      3.898164000      2.919468000
C       -4.233299000     -0.783235000      4.723609000
H       -4.476138000     -1.778522000      4.330223000
H       -3.801446000     -0.908232000      5.727314000
H       -5.176839000     -0.230153000      4.847078000
C       -2.945644000     -1.347346000     -0.643918000
C       -4.222928000     -0.796779000     -0.454446000
H       -4.358897000      0.041329000      0.228556000
C       -5.336798000     -1.308203000     -1.146788000
C       -5.146339000     -2.383189000     -2.027936000
H       -6.004824000     -2.788857000     -2.567340000
C       -3.872603000     -2.945096000     -2.245576000
C       -2.775635000     -2.410061000     -1.554435000
H       -1.783192000     -2.823525000     -1.733951000
C       -3.702569000     -4.107893000     -3.195459000
H       -2.642718000     -4.316363000     -3.390306000
H       -4.155441000     -5.023622000     -2.784703000
H       -4.194745000     -3.910031000     -4.158290000
C       -6.698278000     -0.682116000     -0.952541000
H       -6.947624000     -0.591279000      0.114609000
H       -6.724348000      0.333638000     -1.376148000
H       -7.486296000     -1.269601000     -1.440544000
C        3.056919000      0.406403000     -1.549102000
C        2.917819000     -0.184873000     -2.816103000
H        1.921764000     -0.375469000     -3.210591000
C        4.054045000     -0.523073000     -3.565794000
H        3.935508000     -0.982736000     -4.547268000
C        5.334561000     -0.268060000     -3.057049000
H        6.217743000     -0.531131000     -3.639546000
C        5.477728000      0.338722000     -1.799357000
H        6.471494000      0.551957000     -1.404522000
C        4.345737000      0.676794000     -1.049274000
H        4.466831000      1.154619000     -0.078567000
C        1.927217000      2.460199000      0.123743000
C        1.669120000      2.833401000      1.455534000
H        1.332101000      2.092124000      2.176054000
C        1.846947000      4.163171000      1.862026000
H        1.650536000      4.439868000      2.897815000
C        2.274690000      5.131057000      0.943507000
H        2.412459000      6.164559000      1.262124000
C        2.522697000      4.766411000     -0.388616000
H        2.852126000      5.515015000     -1.109528000
C        2.345908000      3.440497000     -0.799019000
H        2.531422000      3.164307000     -1.836473000
H       -0.021325000     -0.495256000     -2.230578000
H        0.278144000      1.593574000     -2.768980000
O       -1.627388000      2.832834000     -0.920549000
C       -2.568453000      2.435704000     -1.683291000
O       -2.447650000      1.337948000     -2.344228000
C       -3.863173000      3.206588000     -1.779046000
H       -3.697022000      4.270284000     -1.574500000
H       -4.560358000      2.814146000     -1.023767000
H       -4.322368000      3.076223000     -2.765763000


87
Complex B
Ir      -0.302217000      0.046086000     -2.050677000
Fe       2.256478000     -1.834005000      1.811019000
P       -1.644542000     -0.373603000     -0.186519000
P        1.487771000      0.553316000     -0.643887000
C        1.459839000     -0.127733000      1.047086000
C        0.424238000     -0.960672000      1.642912000
C        0.768473000     -1.126239000      3.031146000
H        0.217982000     -1.722388000      3.750687000
C        1.994219000     -0.434987000      3.294576000
H        2.527332000     -0.421564000      4.241045000
C        2.426056000      0.174703000      2.077046000
H        3.330635000      0.755696000      1.939006000
C        2.028817000     -3.795362000      1.250928000
H        1.070866000     -4.286812000      1.108290000
C        2.756695000     -3.706669000      2.484840000
H        2.446342000     -4.120713000      3.440021000
C        3.938689000     -2.926753000      2.246662000
H        4.679271000     -2.649240000      2.991439000
C        3.939446000     -2.528443000      0.867848000
H        4.678383000     -1.899854000      0.382134000
C        2.757629000     -3.068545000      0.253421000
H        2.447317000     -2.914143000     -0.774089000
C       -0.773876000     -1.595398000      0.966851000
H       -0.401589000     -2.312091000      0.221888000
C       -1.684829000     -2.363723000      1.933004000
H       -1.103390000     -3.127613000      2.467617000
H       -2.158426000     -1.710497000      2.676044000
H       -2.480502000     -2.875744000      1.381169000
C       -1.967797000      1.164879000      0.767633000
C       -1.865227000      1.273533000      2.162787000
H       -1.628897000      0.401982000      2.768136000
C       -2.047269000      2.515325000      2.801951000
C       -2.349171000      3.639806000      2.018074000
H       -2.486861000      4.606868000      2.505869000
C       -2.466074000      3.557359000      0.616971000
C       -2.268773000      2.311847000      0.004237000
H       -2.334914000      2.230290000     -1.083185000
C       -2.724182000      4.792733000     -0.211605000
H       -3.255713000      4.550039000     -1.141272000
H       -3.314577000      5.534736000      0.342425000
H       -1.772018000      5.269756000     -0.491582000
C       -1.896314000      2.619847000      4.301979000
H       -0.877248000      2.343933000      4.613297000
H       -2.094819000      3.638770000      4.657537000
H       -2.585285000      1.937286000      4.821215000
C       -3.310604000     -1.124346000     -0.397756000
C       -4.393986000     -0.765582000      0.420188000
H       -4.271580000      0.007287000      1.178980000
C       -5.642410000     -1.399082000      0.274752000
C       -5.775866000     -2.407752000     -0.693158000
H       -6.739338000     -2.909116000     -0.809405000
C       -4.703011000     -2.786845000     -1.523400000
C       -3.472134000     -2.129717000     -1.370287000
H       -2.632910000     -2.392761000     -2.014972000
C       -4.887921000     -3.865024000     -2.565935000
H       -5.282343000     -4.788972000     -2.118059000
H       -5.607667000     -3.548933000     -3.336151000
H       -3.942056000     -4.104392000     -3.068004000
C       -6.816353000     -0.980655000      1.129702000
H       -6.492273000     -0.676427000      2.134295000
H       -7.339456000     -0.120377000      0.683308000
H       -7.548629000     -1.792191000      1.233397000
C        3.220552000      0.269596000     -1.203758000
C        3.469409000     -0.734684000     -2.155873000
H        2.631054000     -1.277770000     -2.589984000
C        4.782383000     -1.028424000     -2.547434000
H        4.965077000     -1.813092000     -3.282067000
C        5.855803000     -0.309688000     -2.001848000
H        6.877376000     -0.535377000     -2.308684000
C        5.611200000      0.713327000     -1.072595000
H        6.441259000      1.288362000     -0.660922000
C        4.299489000      1.004591000     -0.676580000
H        4.114723000      1.811846000      0.031186000
C        1.445046000      2.375971000     -0.351345000
C        1.082709000      2.945282000      0.881867000
H        0.880126000      2.307511000      1.738445000
C        0.955582000      4.335528000      1.006936000
H        0.668253000      4.763501000      1.967264000
C        1.186541000      5.169528000     -0.095389000
H        1.087067000      6.250569000      0.005286000
C        1.542946000      4.607135000     -1.331593000
H        1.722568000      5.249292000     -2.194411000
C        1.668147000      3.219165000     -1.461598000
H        1.943655000      2.784392000     -2.423038000
H        0.057525000     -1.449961000     -2.121416000
H        0.617395000      0.267665000     -3.406541000
H       -1.508543000     -0.252965000     -3.123897000

95
TS1
Ir      -0.376045000      0.533329000     -1.720546000
Fe       2.601895000     -1.854255000      1.765160000
P       -1.532592000     -0.562710000      0.030550000
P        1.607277000      0.630204000     -0.616443000
C        1.660289000     -0.197508000      1.010699000
C        0.701972000     -1.156333000      1.541987000
C        1.007829000     -1.328890000      2.937310000
H        0.497338000     -2.001849000      3.617022000
C        2.151019000     -0.532651000      3.265056000
H        2.646724000     -0.496120000      4.230762000
C        2.565188000      0.153327000      2.081329000
H        3.403683000      0.835244000      1.997106000
C        2.643925000     -3.704582000      0.875554000
H        1.798203000     -4.175868000      0.383738000
C        2.971785000     -3.801138000      2.269947000
H        2.415853000     -4.354696000      3.021136000
C        4.133607000     -2.990217000      2.508519000
H        4.609617000     -2.826915000      3.471235000
C        4.520991000     -2.392767000      1.261894000
H        5.343118000     -1.700933000      1.110705000
C        3.601049000     -2.836835000      0.254213000
H        3.606013000     -2.537464000     -0.787367000
C       -0.404749000     -1.865913000      0.798117000
H        0.025801000     -2.350851000     -0.087783000
C       -1.116665000     -2.914450000      1.657673000
H       -0.395581000     -3.668679000      2.002037000
H       -1.581865000     -2.459999000      2.540294000
H       -1.898283000     -3.426453000      1.086237000
C       -2.161302000      0.351944000      1.492926000
C       -3.109812000     -0.193270000      2.381252000
H       -3.560860000     -1.162137000      2.172107000
C       -3.501662000      0.512959000      3.529755000
C       -2.927078000      1.775232000      3.776188000
H       -3.232722000      2.331779000      4.665201000
C       -1.982737000      2.340788000      2.904470000
C       -1.607614000      1.614890000      1.759190000
H       -0.899072000      2.044450000      1.057094000
C       -1.366610000      3.691845000      3.187322000
H       -2.081488000      4.363098000      3.682285000
H       -0.496520000      3.594697000      3.855813000
H       -1.020742000      4.171859000      2.263823000
C       -4.531025000     -0.056485000      4.478739000
H       -4.805729000     -1.082852000      4.204082000
H       -4.156823000     -0.067647000      5.512851000
H       -5.449285000      0.550278000      4.476322000
C       -2.972201000     -1.488788000     -0.629415000
C       -4.259176000     -0.931709000     -0.583021000
H       -4.426094000      0.013430000     -0.067698000
C       -5.343374000     -1.572820000     -1.213841000
C       -5.111550000     -2.778928000     -1.891429000
H       -5.945936000     -3.283576000     -2.383033000
C       -3.825666000     -3.351147000     -1.964747000
C       -2.760275000     -2.691041000     -1.335717000
H       -1.758450000     -3.114694000     -1.408033000
C       -3.609926000     -4.652193000     -2.702457000
H       -2.543673000     -4.902507000     -2.772704000
H       -4.119445000     -5.485007000     -2.193867000
H       -4.016738000     -4.602421000     -3.722777000
C       -6.721508000     -0.956132000     -1.153129000
H       -7.073981000     -0.875715000     -0.113739000
H       -6.715143000      0.062304000     -1.568451000
H       -7.453833000     -1.549484000     -1.715078000
C        3.108442000      0.049584000     -1.509701000
C        2.993125000     -0.733120000     -2.670434000
H        2.005551000     -0.950628000     -3.071934000
C        4.142581000     -1.228046000     -3.304139000
H        4.043113000     -1.835862000     -4.203735000
C        5.411914000     -0.939099000     -2.785931000
H        6.305066000     -1.323477000     -3.278899000
C        5.531847000     -0.143922000     -1.635214000
H        6.517617000      0.094016000     -1.234600000
C        4.387172000      0.350139000     -1.000289000
H        4.489106000      0.971748000     -0.112237000
C        2.027118000      2.382552000     -0.227999000
C        1.696065000      2.978063000      1.002164000
H        1.261436000      2.381059000      1.800032000
C        1.919732000      4.346517000      1.206121000
H        1.663916000      4.795932000      2.165807000
C        2.467833000      5.132537000      0.183706000
H        2.641365000      6.196863000      0.344358000
C        2.789986000      4.544827000     -1.048792000
H        3.212749000      5.150269000     -1.850970000
C        2.567314000      3.178874000     -1.256566000
H        2.808601000      2.731509000     -2.220227000
H       -0.011846000     -0.915550000     -2.228112000
H        0.405754000      1.095718000     -3.042340000
O       -0.900974000      2.699474000     -1.174962000
C       -2.146924000      2.975881000     -1.294017000
O       -3.015784000      2.191197000     -1.798712000
C       -2.612034000      4.312496000     -0.747050000
H       -1.769552000      4.999175000     -0.613009000
H       -3.083827000      4.137158000      0.230823000
H       -3.365746000      4.758041000     -1.407548000
H       -1.742249000      0.332535000     -2.787827000
H       -2.148577000      1.019916000     -2.314716000

126
TS2 (S)
Ir      -0.149908000      0.913563000     -0.707924000
Fe       4.269686000     -1.734329000     -0.174673000
P       -0.412812000     -1.398639000     -0.303694000
P        1.980674000      0.989967000      0.148932000
C        2.750397000     -0.599879000      0.600386000
C        2.272023000     -1.912258000      0.187863000
C        3.005164000     -2.885913000      0.951888000
H        2.907976000     -3.962182000      0.862700000
C        3.944565000     -2.207480000      1.792685000
H        4.671456000     -2.680576000      2.446785000
C        3.802461000     -0.801730000      1.569568000
H        4.376258000     -0.015954000      2.048368000
C        4.533668000     -2.157664000     -2.165764000
H        3.734904000     -2.415169000     -2.854855000
C        5.272301000     -3.076820000     -1.346595000
H        5.130222000     -4.152878000     -1.305101000
C        6.195031000     -2.316423000     -0.549665000
H        6.873537000     -2.718950000      0.197149000
C        6.024350000     -0.928623000     -0.876383000
H        6.550450000     -0.093847000     -0.424701000
C        4.999542000     -0.833018000     -1.876269000
H        4.616750000      0.084582000     -2.307624000
C        1.215588000     -2.225185000     -0.845672000
H        1.457950000     -1.684324000     -1.769667000
C        1.110730000     -3.722526000     -1.145899000
H        2.081618000     -4.105743000     -1.490029000
H        0.817185000     -4.291647000     -0.255545000
H        0.371753000     -3.913960000     -1.931458000
C       -0.637100000     -2.192058000      1.346591000
C       -1.107353000     -3.509630000      1.513746000
H       -1.425467000     -4.091142000      0.650764000
C       -1.193307000     -4.085845000      2.790950000
C       -0.769265000     -3.332605000      3.902116000
H       -0.834028000     -3.773462000      4.899222000
C       -0.264691000     -2.030156000      3.760764000
C       -0.212270000     -1.469451000      2.471466000
H        0.155863000     -0.455408000      2.342558000
C        0.211074000     -1.243831000      4.960378000
H       -0.155066000     -1.684061000      5.896871000
H        1.310619000     -1.226204000      5.010116000
H       -0.127086000     -0.200515000      4.914041000
C       -1.760970000     -5.474375000      2.973652000
H       -2.817379000     -5.427441000      3.282139000
H       -1.716390000     -6.052171000      2.041244000
H       -1.221304000     -6.031482000      3.751754000
C       -1.689155000     -2.155510000     -1.390680000
C       -2.929364000     -2.604800000     -0.898989000
H       -3.141854000     -2.566692000      0.166705000
C       -3.915080000     -3.092771000     -1.774780000
C       -3.653401000     -3.093591000     -3.156597000
H       -4.415546000     -3.468568000     -3.843081000
C       -2.436644000     -2.619236000     -3.675312000
C       -1.459178000     -2.155160000     -2.778605000
H       -0.516992000     -1.775155000     -3.174943000
C       -2.190499000     -2.568190000     -5.165254000
H       -1.150387000     -2.823912000     -5.409977000
H       -2.852181000     -3.255740000     -5.707888000
H       -2.374355000     -1.554373000     -5.554508000
C       -5.242751000     -3.587561000     -1.248847000
H       -5.197897000     -3.787667000     -0.171942000
H       -6.037619000     -2.845397000     -1.416757000
H       -5.551063000     -4.510374000     -1.760393000
C        3.275821000      1.914477000     -0.778105000
C        3.070724000      2.231372000     -2.131691000
H        2.122867000      1.973512000     -2.601310000
C        4.077281000      2.876673000     -2.865222000
H        3.910694000      3.117992000     -3.915412000
C        5.290333000      3.212682000     -2.248952000
H        6.072873000      3.714735000     -2.818329000
C        5.492424000      2.912236000     -0.892316000
H        6.429909000      3.183666000     -0.405861000
C        4.489493000      2.268358000     -0.158437000
H        4.649444000      2.043673000      0.895319000
C        1.869629000      1.939673000      1.729541000
C        1.923776000      1.355245000      3.008658000
H        2.156897000      0.299497000      3.119007000
C        1.674065000      2.129756000      4.150851000
H        1.724707000      1.665611000      5.136003000
C        1.363408000      3.490963000      4.029111000
H        1.164152000      4.088977000      4.918811000
C        1.306644000      4.079672000      2.756780000
H        1.054547000      5.133766000      2.647863000
C        1.555414000      3.311207000      1.614967000
H        1.483992000      3.769997000      0.630382000
H        0.356479000      0.508123000     -2.107536000
H        0.033727000      2.425721000     -1.271493000
C       -1.748891000      3.980179000     -3.795085000
H       -0.952765000      4.312425000     -3.107886000
H       -1.308616000      3.736457000     -4.769761000
H       -2.476359000      4.801794000     -3.923084000
O       -2.378198000      2.791377000     -3.319314000
C       -2.996453000      3.004931000     -2.058269000
H       -2.354506000      3.585210000     -1.378331000
H       -3.949798000      3.556431000     -2.189665000
C       -3.334125000      1.675920000     -1.410774000
C       -3.697798000      0.530550000     -2.307402000
H       -3.784062000     -0.405034000     -1.755309000
H       -4.663689000      0.763721000     -2.781165000
H       -2.954136000      0.421800000     -3.097850000
N       -3.757120000      1.773894000     -0.152308000
C       -4.129058000      0.672534000      0.681817000
C       -5.314732000     -0.061611000      0.450072000
C       -5.586719000     -1.163782000      1.281849000
H       -6.498929000     -1.735656000      1.110565000
C       -4.723814000     -1.515745000      2.321994000
H       -4.941071000     -2.383152000      2.946031000
C       -3.599722000     -0.725144000      2.588336000
H       -2.946158000     -0.970678000      3.424097000
C       -3.295943000      0.394492000      1.798241000
C       -6.325184000      0.327609000     -0.602696000
H       -6.192838000      1.364005000     -0.932812000
H       -6.263859000     -0.319675000     -1.488772000
H       -7.341468000      0.225642000     -0.198712000
C       -2.163328000      1.307108000      2.199765000
H       -1.494085000      1.573167000      1.369810000
H       -2.564278000      2.259706000      2.570489000
H       -1.563328000      0.854067000      2.993605000
H       -3.573019000      2.716749000      0.357812000
H       -1.679201000      1.084208000     -1.344303000
O       -3.521786000      4.045173000      1.168124000
C       -2.368632000      4.615604000      1.215873000
O       -1.382868000      4.347828000      0.475123000
C       -2.184878000      5.673545000      2.310581000
H       -1.729260000      5.189045000      3.187913000
H       -3.144293000      6.106186000      2.620776000
H       -1.504335000      6.467432000      1.977595000

126
TS2 (R)
Ir      -0.098926000      0.773491000     -0.924749000
Fe       4.253059000     -1.784249000      0.116276000
P       -0.421524000     -1.334028000      0.075029000
P        2.052494000      1.006922000     -0.145352000
C        2.809287000     -0.441813000      0.658893000
C        2.278387000     -1.798656000      0.623397000
C        3.040052000     -2.570333000      1.569508000
H        2.917025000     -3.629570000      1.765429000
C        4.043525000     -1.734441000      2.155215000
H        4.800660000     -2.051779000      2.866554000
C        3.915419000     -0.427623000      1.588717000
H        4.535545000      0.431942000      1.817635000
C        4.384172000     -2.721953000     -1.705000000
H        3.541682000     -3.140151000     -2.247755000
C        5.178679000     -3.404053000     -0.722706000
H        5.042859000     -4.429052000     -0.389902000
C        6.150929000     -2.474610000     -0.217038000
H        6.879188000     -2.676202000      0.563406000
C        5.954965000     -1.219469000     -0.886313000
H        6.507701000     -0.302899000     -0.707089000
C        4.864530000     -1.374934000     -1.806291000
H        4.450830000     -0.596265000     -2.436678000
C        1.164317000     -2.341273000     -0.244850000
H        1.389257000     -2.098871000     -1.291442000
C        1.002023000     -3.856846000     -0.095359000
H        1.947917000     -4.361319000     -0.337309000
H        0.721513000     -4.130380000      0.929311000
H        0.231299000     -4.240174000     -0.771932000
C       -0.633098000     -1.672778000      1.878373000
C       -1.235615000     -2.843803000      2.377668000
H       -1.663907000     -3.573636000      1.693941000
C       -1.307947000     -3.084081000      3.758902000
C       -0.733898000     -2.147778000      4.639120000
H       -0.784643000     -2.328249000      5.714971000
C       -0.091208000     -0.991842000      4.167557000
C       -0.055731000     -0.764609000      2.779493000
H        0.425352000      0.131774000      2.397861000
C        0.546480000     -0.007621000      5.120837000
H        0.284696000     -0.233296000      6.162532000
H        1.643615000     -0.032285000      5.039043000
H        0.230033000      1.020886000      4.901536000
C       -2.017783000     -4.308654000      4.288249000
H       -2.025192000     -5.119147000      3.547470000
H       -1.546310000     -4.683464000      5.206773000
H       -3.067135000     -4.077510000      4.531370000
C       -1.745686000     -2.309497000     -0.754104000
C       -3.017032000     -2.481821000     -0.175375000
H       -3.233364000     -2.058795000      0.802920000
C       -4.023153000     -3.198701000     -0.848792000
C       -3.743140000     -3.722775000     -2.122276000
H       -4.515765000     -4.287740000     -2.648357000
C       -2.494574000     -3.528919000     -2.739560000
C       -1.508055000     -2.807772000     -2.048663000
H       -0.546122000     -2.637250000     -2.532003000
C       -2.206872000     -4.105022000     -4.106585000
H       -1.454991000     -3.509416000     -4.640484000
H       -1.814985000     -5.131414000     -4.025978000
H       -3.113502000     -4.151224000     -4.724061000
C       -5.389016000     -3.380856000     -0.227886000
H       -5.341293000     -3.334286000      0.866783000
H       -6.083357000     -2.593911000     -0.559684000
H       -5.830178000     -4.345046000     -0.515512000
C        3.338895000      1.667042000     -1.285867000
C        3.113890000      1.649215000     -2.673082000
H        2.159483000      1.289381000     -3.053657000
C        4.109804000      2.093483000     -3.554977000
H        3.926814000      2.075994000     -4.629689000
C        5.332675000      2.562202000     -3.055885000
H        6.106565000      2.909155000     -3.740962000
C        5.554579000      2.597860000     -1.670092000
H        6.498909000      2.975828000     -1.276968000
C        4.561632000      2.155666000     -0.787900000
H        4.736187000      2.196792000      0.286364000
C        1.970835000      2.307424000      1.164819000
C        2.135016000      2.066167000      2.541190000
H        2.441509000      1.084590000      2.892972000
C        1.897429000      3.089036000      3.471354000
H        2.033287000      2.889449000      4.534528000
C        1.488449000      4.357917000      3.039489000
H        1.297497000      5.148314000      3.765946000
C        1.323225000      4.605599000      1.668215000
H        0.994938000      5.582550000      1.317361000
C        1.563030000      3.590135000      0.737349000
H        1.408635000      3.784421000     -0.322437000
H        0.340783000     -0.004427000     -2.184369000
H        0.112291000      2.082655000     -1.869448000
C       -3.609732000     -0.800077000     -4.486096000
H       -4.363954000     -0.145265000     -4.958040000
H       -2.879638000     -1.108077000     -5.243096000
H       -4.113996000     -1.693544000     -4.085688000
O       -2.881719000     -0.104525000     -3.475112000
C       -3.705103000      0.270890000     -2.379201000
H       -4.735484000      0.447364000     -2.736429000
H       -3.731778000     -0.515567000     -1.614385000
C       -3.253758000      1.594695000     -1.799434000
C       -2.887087000      2.683430000     -2.768835000
H       -3.820314000      3.091771000     -3.190211000
H       -2.341209000      3.484939000     -2.261248000
H       -2.287571000      2.276688000     -3.585918000
N       -3.649231000      1.984889000     -0.593614000
C       -3.995682000      1.125167000      0.498155000
C       -5.221606000      0.423821000      0.533372000
C       -5.480325000     -0.402937000      1.642323000
H       -6.424521000     -0.946384000      1.681625000
C       -4.560398000     -0.520654000      2.687425000
H       -4.770649000     -1.178556000      3.531185000
C       -3.381109000      0.232781000      2.664625000
H       -2.675786000      0.167345000      3.491594000
C       -3.089288000      1.085882000      1.588935000
C       -6.274076000      0.569962000     -0.539197000
H       -6.152963000      1.501129000     -1.105075000
H       -6.246963000     -0.266765000     -1.252355000
H       -7.274681000      0.573429000     -0.087250000
C       -1.879893000      1.984494000      1.645822000
H       -1.413389000      2.133052000      0.660325000
H       -2.172817000      2.989576000      1.978758000
H       -1.135849000      1.598122000      2.346228000
H       -3.447752000      3.024634000     -0.317231000
H       -1.629211000      0.875810000     -1.578126000
O       -3.366503000      4.445173000      0.246522000
C       -2.235892000      5.053611000      0.137956000
O       -1.277936000      4.710980000     -0.606674000
C       -2.053453000      6.275663000      1.046793000
H       -1.594710000      5.943044000      1.990752000
H       -3.015629000      6.744896000      1.288212000
H       -1.381424000      7.011680000      0.587804000

126
TS2 (S) (Tetrahydrofuran)
Ir      -0.147766000      0.901654000     -0.697828000
Fe       4.321631000     -1.664281000     -0.106854000
P       -0.367574000     -1.422312000     -0.291715000
P        1.978299000      1.017862000      0.147851000
C        2.772501000     -0.547768000      0.633846000
C        2.323422000     -1.874879000      0.237828000
C        3.066890000     -2.821955000      1.025219000
H        2.991376000     -3.901013000      0.951477000
C        3.983414000     -2.111628000      1.865583000
H        4.711699000     -2.559844000      2.535198000
C        3.816858000     -0.712458000      1.618395000
H        4.366702000      0.093655000      2.091231000
C        4.612746000     -2.114044000     -2.089006000
H        3.823605000     -2.395896000     -2.779427000
C        5.359529000     -3.007576000     -1.248829000
H        5.234996000     -4.084926000     -1.191467000
C        6.261385000     -2.219135000     -0.455053000
H        6.939274000     -2.598327000      0.304218000
C        6.069732000     -0.839576000     -0.804698000
H        6.575760000      0.011312000     -0.360423000
C        5.052976000     -0.777155000     -1.815528000
H        4.657390000      0.127255000     -2.262527000
C        1.284962000     -2.220385000     -0.802904000
H        1.526338000     -1.684004000     -1.729835000
C        1.215779000     -3.722861000     -1.089468000
H        2.198849000     -4.086469000     -1.419056000
H        0.926252000     -4.288958000     -0.196232000
H        0.489636000     -3.937678000     -1.880518000
C       -0.606808000     -2.187690000      1.368046000
C       -1.022763000     -3.522057000      1.546287000
H       -1.291176000     -4.130990000      0.685432000
C       -1.117774000     -4.080048000      2.831260000
C       -0.760228000     -3.288517000      3.939277000
H       -0.831282000     -3.714909000      4.942065000
C       -0.315252000     -1.965073000      3.788074000
C       -0.251691000     -1.424314000      2.490726000
H        0.070065000     -0.395671000      2.353672000
C        0.088760000     -1.136938000      4.986261000
H       -0.301494000     -1.566462000      5.917809000
H        1.184403000     -1.085135000      5.078442000
H       -0.277064000     -0.105685000      4.900177000
C       -1.626209000     -5.490659000      3.022166000
H       -2.703675000     -5.489867000      3.250551000
H       -1.483596000     -6.093540000      2.115872000
H       -1.117700000     -5.992376000      3.856428000
C       -1.607111000     -2.219676000     -1.391680000
C       -2.840574000     -2.701807000     -0.915845000
H       -3.070561000     -2.663112000      0.146272000
C       -3.798793000     -3.222906000     -1.803781000
C       -3.514167000     -3.228035000     -3.180795000
H       -4.253832000     -3.629965000     -3.876386000
C       -2.302403000     -2.723435000     -3.684346000
C       -1.354099000     -2.223467000     -2.776306000
H       -0.416141000     -1.821030000     -3.160080000
C       -2.037031000     -2.677553000     -5.171545000
H       -0.969840000     -2.811461000     -5.393599000
H       -2.602803000     -3.451761000     -5.706022000
H       -2.336663000     -1.703185000     -5.588662000
C       -5.122824000     -3.744287000     -1.293953000
H       -5.082215000     -3.957301000     -0.219278000
H       -5.924949000     -3.008842000     -1.456071000
H       -5.415567000     -4.663294000     -1.820622000
C        3.252739000      1.951302000     -0.798107000
C        3.039870000      2.242509000     -2.156468000
H        2.098432000      1.955612000     -2.621824000
C        4.031002000      2.900333000     -2.900160000
H        3.858740000      3.121684000     -3.953643000
C        5.235691000      3.274860000     -2.289125000
H        6.005671000      3.787183000     -2.866102000
C        5.445658000      2.998545000     -0.928308000
H        6.376793000      3.298157000     -0.446680000
C        4.458672000      2.341234000     -0.184493000
H        4.624937000      2.132624000      0.871491000
C        1.839991000      1.994611000      1.709764000
C        1.860868000      1.422388000      2.995362000
H        2.085226000      0.366460000      3.119978000
C        1.587428000      2.209047000      4.123911000
H        1.610219000      1.753478000      5.113789000
C        1.284748000      3.570129000      3.981855000
H        1.065159000      4.177085000      4.860319000
C        1.263561000      4.147975000      2.702878000
H        1.020189000      5.202900000      2.579931000
C        1.537540000      3.367417000      1.574658000
H        1.501383000      3.817766000      0.583867000
H        0.366013000      0.511398000     -2.099549000
H        0.021299000      2.423754000     -1.245850000
C       -1.709185000      3.913128000     -3.797019000
H       -0.905627000      4.208222000     -3.100258000
H       -1.269506000      3.689816000     -4.777477000
H       -2.410999000      4.760369000     -3.906336000
O       -2.370235000      2.730143000     -3.360490000
C       -3.014075000      2.929030000     -2.108277000
H       -2.432600000      3.572131000     -1.426225000
H       -4.001543000      3.410934000     -2.265732000
C       -3.286338000      1.593626000     -1.434968000
C       -3.619611000      0.433358000     -2.333410000
H       -3.701212000     -0.500609000     -1.777587000
H       -4.579850000      0.647244000     -2.825717000
H       -2.857113000      0.333896000     -3.106791000
N       -3.788428000      1.709605000     -0.197761000
C       -4.167921000      0.607096000      0.628086000
C       -5.335562000     -0.146277000      0.361342000
C       -5.621799000     -1.251014000      1.185345000
H       -6.518676000     -1.836706000      0.981804000
C       -4.792518000     -1.588665000      2.257511000
H       -5.021013000     -2.456297000      2.877124000
C       -3.689055000     -0.781317000      2.559697000
H       -3.061526000     -1.014501000      3.418827000
C       -3.370943000      0.337873000      1.774213000
C       -6.314624000      0.227892000     -0.726608000
H       -6.174566000      1.262530000     -1.058946000
H       -6.218647000     -0.425007000     -1.605437000
H       -7.343103000      0.121548000     -0.355841000
C       -2.252617000      1.257505000      2.198472000
H       -1.460589000      1.353005000      1.440167000
H       -2.637695000      2.271206000      2.364595000
H       -1.783961000      0.894602000      3.118267000
H       -3.666161000      2.677030000      0.317971000
H       -1.726932000      1.093790000     -1.280184000
O       -3.693214000      3.917102000      1.178041000
C       -2.655955000      4.682341000      1.144944000
O       -1.778526000      4.720572000      0.247166000
C       -2.484719000      5.597093000      2.371544000
H       -1.966565000      5.031463000      3.161862000
H       -3.455258000      5.914546000      2.775346000
H       -1.873601000      6.476214000      2.130525000

126
TS2 (R) (Tetrahydrofuran)
Ir      -0.095584000      0.751575000     -0.922082000
Fe       4.298676000     -1.714630000      0.146935000
P       -0.387949000     -1.357988000      0.092591000
P        2.044959000      1.024569000     -0.146819000
C        2.831400000     -0.394769000      0.676395000
C        2.325312000     -1.761327000      0.664034000
C        3.107038000     -2.504307000      1.617213000
H        3.005492000     -3.562883000      1.827826000
C        4.096412000     -1.640482000      2.186593000
H        4.862584000     -1.932400000      2.898906000
C        3.941228000     -0.344836000      1.601410000
H        4.545111000      0.530069000      1.814292000
C        4.441366000     -2.669238000     -1.665076000
H        3.603397000     -3.107651000     -2.198555000
C        5.251485000     -3.326814000     -0.678602000
H        5.134906000     -4.350328000     -0.334612000
C        6.208585000     -2.374838000     -0.185582000
H        6.942478000     -2.555008000      0.594646000
C        5.987749000     -1.130167000     -0.866847000
H        6.523206000     -0.201547000     -0.697891000
C        4.897270000     -1.314748000     -1.781588000
H        4.466734000     -0.548917000     -2.416215000
C        1.220758000     -2.339002000     -0.194537000
H        1.446513000     -2.115201000     -1.245111000
C        1.084701000     -3.854057000     -0.012773000
H        2.039486000     -4.345977000     -0.244258000
H        0.809217000     -4.109008000      1.017853000
H        0.320780000     -4.264841000     -0.680328000
C       -0.627017000     -1.682207000      1.894353000
C       -1.230481000     -2.853079000      2.392731000
H       -1.643561000     -3.589965000      1.707382000
C       -1.321422000     -3.084280000      3.774645000
C       -0.765545000     -2.138114000      4.656355000
H       -0.830320000     -2.311390000      5.732500000
C       -0.123165000     -0.981172000      4.185980000
C       -0.068497000     -0.763154000      2.796852000
H        0.413943000      0.133182000      2.416251000
C        0.494492000      0.014064000      5.141539000
H        0.227380000     -0.212277000      6.181538000
H        1.592273000      0.003958000      5.067119000
H        0.166593000      1.037567000      4.915851000
C       -2.031812000     -4.309817000      4.302086000
H       -2.013963000     -5.128348000      3.570552000
H       -1.578231000     -4.668265000      5.235807000
H       -3.088562000     -4.085703000      4.517400000
C       -1.675920000     -2.364721000     -0.758432000
C       -2.962205000     -2.538925000     -0.214873000
H       -3.214428000     -2.094287000      0.745183000
C       -3.936752000     -3.289721000     -0.898924000
C       -3.610463000     -3.842942000     -2.148550000
H       -4.358880000     -4.431863000     -2.682928000
C       -2.348077000     -3.641851000     -2.735692000
C       -1.392710000     -2.891329000     -2.033099000
H       -0.418579000     -2.720766000     -2.491138000
C       -2.017053000     -4.237599000     -4.084809000
H       -1.239339000     -3.656353000     -4.597091000
H       -1.642125000     -5.267905000     -3.979953000
H       -2.901882000     -4.278103000     -4.733551000
C       -5.319023000     -3.473916000     -0.315543000
H       -5.298998000     -3.441936000      0.780566000
H       -5.998748000     -2.676918000     -0.652997000
H       -5.757354000     -4.431014000     -0.628838000
C        3.319006000      1.719691000     -1.280053000
C        3.108678000      1.682331000     -2.669549000
H        2.173695000      1.280883000     -3.056587000
C        4.094130000      2.161389000     -3.545118000
H        3.922785000      2.128875000     -4.621229000
C        5.291488000      2.684635000     -3.037460000
H        6.056415000      3.059621000     -3.717556000
C        5.498471000      2.738463000     -1.649762000
H        6.422028000      3.158133000     -1.250169000
C        4.516089000      2.260874000     -0.773653000
H        4.677810000      2.316632000      0.301853000
C        1.898239000      2.328722000      1.156355000
C        2.089796000      2.105169000      2.532454000
H        2.446213000      1.141623000      2.886521000
C        1.811554000      3.120557000      3.459682000
H        1.967840000      2.933404000      4.522118000
C        1.330716000      4.363690000      3.026002000
H        1.105317000      5.146691000      3.750356000
C        1.134280000      4.592947000      1.655657000
H        0.740184000      5.543999000      1.302395000
C        1.417176000      3.585839000      0.727225000
H        1.233203000      3.765587000     -0.330156000
H        0.356356000     -0.032278000     -2.174546000
H        0.109675000      2.054621000     -1.878532000
C       -3.524142000     -0.892656000     -4.482887000
H       -4.366771000     -0.357058000     -4.958495000
H       -2.798646000     -1.172617000     -5.255845000
H       -3.912187000     -1.807196000     -4.007283000
O       -2.837867000     -0.060602000     -3.553619000
C       -3.657177000      0.273565000     -2.445296000
H       -4.685648000      0.478135000     -2.796943000
H       -3.698444000     -0.544136000     -1.711957000
C       -3.187144000      1.569260000     -1.808836000
C       -2.811240000      2.686315000     -2.749648000
H       -3.739621000      3.072496000     -3.201925000
H       -2.312982000      3.497013000     -2.202594000
H       -2.171547000      2.307972000     -3.549502000
N       -3.658378000      1.953721000     -0.620215000
C       -4.020074000      1.076123000      0.448196000
C       -5.239483000      0.361017000      0.454336000
C       -5.513026000     -0.480131000      1.549300000
H       -6.451846000     -1.034326000      1.562342000
C       -4.613668000     -0.601109000      2.612374000
H       -4.834625000     -1.270442000      3.444285000
C       -3.440349000      0.162930000      2.620228000
H       -2.748767000      0.093979000      3.458629000
C       -3.136225000      1.028962000      1.558301000
C       -6.270413000      0.510407000     -0.638997000
H       -6.143116000      1.451606000     -1.186768000
H       -6.215990000     -0.313350000     -1.365549000
H       -7.281328000      0.494846000     -0.210803000
C       -1.937044000      1.938718000      1.643566000
H       -1.443114000      2.077462000      0.669727000
H       -2.251192000      2.947636000      1.943029000
H       -1.211822000      1.567348000      2.371241000
H       -3.485949000      3.014519000     -0.313727000
H       -1.677330000      0.890894000     -1.519225000
O       -3.466975000      4.354026000      0.285687000
C       -2.408086000      5.075090000      0.132828000
O       -1.481448000      4.889767000     -0.693353000
C       -2.291588000      6.255730000      1.115206000
H       -1.828300000      5.896409000      2.047368000
H       -3.278730000      6.661197000      1.373947000
H       -1.656208000      7.051630000      0.706341000

126
TS2 (S')
Ir       0.223071000     -0.774790000     -0.749455000
Fe      -4.607649000      1.010489000      0.138245000
P        0.044327000      1.524047000     -0.261742000
P       -1.862858000     -1.283819000      0.095582000
C       -2.861862000      0.108628000      0.717652000
C       -2.647340000      1.508217000      0.387946000
C       -3.473729000      2.282358000      1.274478000
H       -3.568736000      3.362534000      1.268823000
C       -4.215717000      1.389908000      2.113798000
H       -4.959610000      1.679772000      2.850329000
C       -3.853223000      0.050413000      1.766129000
H       -4.238446000     -0.857294000      2.217779000
C       -5.094768000      1.548254000     -1.782976000
H       -4.409851000      2.004289000     -2.491333000
C       -5.917639000      2.243760000     -0.834079000
H       -5.962646000      3.319908000     -0.694009000
C       -6.628833000      1.262434000     -0.062189000
H       -7.307989000      1.468948000      0.760118000
C       -6.243338000     -0.037814000     -0.533905000
H       -6.582903000     -0.989478000     -0.138359000
C       -5.297445000      0.141330000     -1.598051000
H       -4.793784000     -0.649276000     -2.141561000
C       -1.734019000      2.056339000     -0.678437000
H       -1.922844000      1.512458000     -1.613850000
C       -1.936630000      3.553960000     -0.923465000
H       -2.977331000      3.743853000     -1.220956000
H       -1.732164000      4.144301000     -0.023173000
H       -1.280508000      3.912991000     -1.723791000
C        0.262102000      2.168588000      1.446338000
C        0.285411000      3.542337000      1.755184000
H        0.243609000      4.283933000      0.959836000
C        0.399811000      3.976566000      3.086401000
C        0.482156000      3.011381000      4.107223000
H        0.577900000      3.342246000      5.143806000
C        0.458800000      1.635286000      3.826556000
C        0.350784000      1.229828000      2.485697000
H        0.341947000      0.168910000      2.246880000
C        0.538049000      0.613032000      4.936366000
H        1.218072000      0.942752000      5.733575000
H       -0.449209000      0.453369000      5.397763000
H        0.891694000     -0.354745000      4.560588000
C        0.480567000      5.450063000      3.412621000
H       -0.088484000      5.693204000      4.320595000
H        1.523815000      5.753277000      3.592957000
H        0.095744000      6.065504000      2.589080000
C        1.085721000      2.587636000     -1.335128000
C        2.173852000      3.315476000     -0.835357000
H        2.382881000      3.315244000      0.230500000
C        3.032409000      4.019728000     -1.703074000
C        2.770239000      3.986134000     -3.079845000
H        3.430676000      4.524842000     -3.762726000
C        1.681028000      3.262653000     -3.608611000
C        0.849436000      2.560459000     -2.725928000
H        0.021537000      1.974338000     -3.126194000
C        1.439939000      3.229564000     -5.099990000
H        0.532992000      2.663453000     -5.348346000
H        1.332550000      4.244675000     -5.510200000
H        2.285447000      2.759170000     -5.624214000
C        4.231817000      4.746370000     -1.142214000
H        3.946181000      5.398827000     -0.304342000
H        4.965585000      4.026136000     -0.751907000
H        4.724430000      5.362310000     -1.905572000
C       -3.002126000     -2.287611000     -0.944656000
C       -2.753918000     -2.434584000     -2.319632000
H       -1.855487000     -1.995522000     -2.750201000
C       -3.656377000     -3.144151000     -3.126379000
H       -3.458834000     -3.250897000     -4.193323000
C       -4.804280000     -3.716289000     -2.561782000
H       -5.504984000     -4.268595000     -3.188262000
C       -5.047726000     -3.583469000     -1.185124000
H       -5.935717000     -4.033997000     -0.740774000
C       -4.151787000     -2.872523000     -0.379472000
H       -4.346173000     -2.768590000      0.686945000
C       -1.633667000     -2.354161000      1.581353000
C       -1.520622000     -1.817091000      2.877737000
H       -1.689339000     -0.756117000      3.046055000
C       -1.190011000     -2.645915000      3.959378000
H       -1.110936000     -2.219148000      4.959069000
C       -0.959311000     -4.013545000      3.757903000
H       -0.698529000     -4.654770000      4.600056000
C       -1.062807000     -4.553051000      2.466410000
H       -0.882627000     -5.615500000      2.300317000
C       -1.396717000     -3.730471000      1.384875000
H       -1.464814000     -4.154158000      0.383363000
H       -0.344962000     -0.420318000     -2.138914000
H        0.318887000     -2.303171000     -1.344252000
C        2.297429000     -2.937362000     -4.252545000
H        1.630324000     -3.610177000     -3.685581000
H        1.782170000     -2.598719000     -5.159301000
H        3.206574000     -3.495301000     -4.539683000
O        2.613096000     -1.769734000     -3.497745000
C        3.305291000     -2.095121000     -2.302921000
H        2.804835000     -2.910461000     -1.759122000
H        4.332278000     -2.427368000     -2.545246000
C        3.400102000     -0.869052000     -1.410267000
C        3.679272000      0.459981000     -2.063693000
H        2.993371000      0.651942000     -2.890427000
H        3.621910000      1.271130000     -1.338256000
H        4.709777000      0.420441000     -2.451536000
N        3.857831000     -1.035198000     -0.168197000
C        4.128817000     -2.304605000      0.434561000
C        3.191468000     -2.902691000      1.305639000
C        3.509879000     -4.152449000      1.865868000
H        2.787056000     -4.630257000      2.528984000
C        4.736485000     -4.769707000      1.597224000
H        4.969027000     -5.737641000      2.042581000
C        5.682426000     -4.125074000      0.790708000
H        6.659671000     -4.580384000      0.624073000
C        5.402869000     -2.877683000      0.207986000
C        1.889495000     -2.227366000      1.644133000
H        2.014760000     -1.141970000      1.710226000
H        1.121684000     -2.453852000      0.883166000
H        1.492302000     -2.587824000      2.599593000
C        6.452397000     -2.137495000     -0.588379000
H        6.296869000     -2.231969000     -1.673791000
H        6.437521000     -1.064569000     -0.354058000
H        7.451791000     -2.533010000     -0.367459000
H        3.837543000     -0.161327000      0.497115000
H        1.782091000     -0.611989000     -1.357115000
O        3.571395000      0.927491000      1.495750000
C        4.485165000      1.835313000      1.394990000
O        5.439971000      1.808642000      0.574403000
C        4.357716000      2.995368000      2.387874000
H        4.573722000      2.625568000      3.401528000
H        3.328390000      3.377465000      2.405045000
H        5.056913000      3.806024000      2.151683000

88
Complex B-I-
Ir      -0.407296000      0.783229000     -1.581382000
Fe       2.500644000     -2.535507000      1.147754000
P       -1.580272000     -0.597142000     -0.107177000
P        1.602304000      0.595531000     -0.419598000
C        1.640229000     -0.678547000      0.908390000
C        0.636020000     -1.706302000      1.144902000
C        0.924562000     -2.294099000      2.427354000
H        0.378184000     -3.110405000      2.886521000
C        2.101787000     -1.683269000      2.965538000
H        2.590782000     -1.951616000      3.898010000
C        2.552919000     -0.702512000      2.027552000
H        3.422921000     -0.065608000      2.140954000
C        2.446407000     -4.043987000     -0.242443000
H        1.575458000     -4.305565000     -0.835962000
C        2.770152000     -4.560933000      1.057536000
H        2.186943000     -5.282644000      1.622430000
C        3.972108000     -3.912551000      1.504811000
H        4.457578000     -4.062918000      2.465154000
C        4.388614000     -2.995556000      0.481046000
H        5.246027000     -2.331963000      0.525162000
C        3.446364000     -3.080056000     -0.598371000
H        3.462392000     -2.486528000     -1.504826000
C       -0.499096000     -2.125884000      0.238877000
H       -0.088114000     -2.342254000     -0.755296000
C       -1.233673000     -3.364404000      0.760459000
H       -0.532155000     -4.205781000      0.854435000
H       -1.679775000     -3.184709000      1.745668000
H       -2.034670000     -3.665182000      0.076595000
C       -2.059629000     -0.153983000      1.622118000
C       -2.964208000     -0.922134000      2.383694000
H       -3.501244000     -1.748782000      1.921210000
C       -3.203335000     -0.623561000      3.734028000
C       -2.517944000      0.459902000      4.317153000
H       -2.701880000      0.701555000      5.366882000
C       -1.617889000      1.245406000      3.580267000
C       -1.399222000      0.926498000      2.226330000
H       -0.724683000      1.535936000      1.629680000
C       -0.884487000      2.401226000      4.221566000
H       -1.453741000      2.819768000      5.062610000
H        0.092138000      2.078848000      4.616136000
H       -0.697395000      3.200908000      3.494256000
C       -4.189005000     -1.432412000      4.546678000
H       -4.531058000     -2.318599000      3.996412000
H       -3.745400000     -1.769659000      5.495071000
H       -5.076986000     -0.834036000      4.802904000
C       -3.126410000     -1.278941000     -0.840529000
C       -4.380767000     -0.750753000     -0.499910000
H       -4.457464000      0.014329000      0.272241000
C       -5.551394000     -1.187726000     -1.151068000
C       -5.441188000     -2.162724000     -2.152782000
H       -6.342795000     -2.510810000     -2.661917000
C       -4.190981000     -2.694367000     -2.529674000
C       -3.040842000     -2.238168000     -1.871091000
H       -2.066957000     -2.622516000     -2.175423000
C       -4.102863000     -3.727035000     -3.630093000
H       -3.067399000     -4.051738000     -3.794633000
H       -4.705349000     -4.616934000     -3.392484000
H       -4.485219000     -3.325250000     -4.580416000
C       -6.890189000     -0.600223000     -0.767554000
H       -7.086498000     -0.725407000      0.307852000
H       -6.918382000      0.480312000     -0.973160000
H       -7.712084000     -1.071967000     -1.321488000
C        3.129009000      0.220869000     -1.405034000
C        3.010415000     -0.206680000     -2.737905000
H        2.020878000     -0.260381000     -3.188448000
C        4.150513000     -0.556900000     -3.477516000
H        4.042888000     -0.888075000     -4.511088000
C        5.420843000     -0.478297000     -2.891452000
H        6.307831000     -0.750008000     -3.464749000
C        5.548320000     -0.035373000     -1.565099000
H        6.535185000      0.040447000     -1.106481000
C        4.410666000      0.313690000     -0.828010000
H        4.521223000      0.664103000      0.196902000
C        2.155414000      2.122314000      0.470280000
C        1.901917000      2.351794000      1.834276000
H        1.446056000      1.574045000      2.441403000
C        2.232621000      3.580223000      2.423954000
H        2.032452000      3.738836000      3.484087000
C        2.813766000      4.598589000      1.657553000
H        3.070753000      5.553656000      2.116902000
C        3.053023000      4.384683000      0.291530000
H        3.493551000      5.174727000     -0.317770000
C        2.721859000      3.159934000     -0.298204000
H        2.898280000      3.009872000     -1.363049000
H       -0.090725000     -0.526448000     -2.401565000
H        0.351468000      1.550545000     -2.812913000
I       -1.273636000      3.476152000     -0.639928000
H       -1.722203000      0.874027000     -2.550146000

87
Complex Gamma
Ir      -0.199744000     -0.327873000     -2.054826000
Fe       2.276350000     -1.787103000      1.800239000
P       -1.620574000     -0.376045000     -0.198279000
P        1.452363000      0.561786000     -0.662484000
C        1.459779000     -0.082972000      1.048207000
C        0.438641000     -0.913606000      1.674516000
C        0.819374000     -1.074379000      3.054154000
H        0.287217000     -1.666089000      3.790897000
C        2.051907000     -0.383310000      3.283080000
H        2.610102000     -0.367748000      4.214958000
C        2.451866000      0.221528000      2.052437000
H        3.356769000      0.794447000      1.887099000
C        2.052736000     -3.738546000      1.205472000
H        1.097197000     -4.227102000      1.037846000
C        2.757166000     -3.671103000      2.454182000
H        2.427831000     -4.099613000      3.396468000
C        3.945676000     -2.891263000      2.250793000
H        4.672084000     -2.626974000      3.014021000
C        3.974494000     -2.471582000      0.878679000
H        4.724234000     -1.837782000      0.416533000
C        2.803929000     -2.999960000      0.233036000
H        2.520394000     -2.836104000     -0.800843000
C       -0.789034000     -1.545954000      1.043820000
H       -0.447350000     -2.329783000      0.350424000
C       -1.720804000     -2.220205000      2.060101000
H       -1.167623000     -2.979269000      2.630507000
H       -2.156098000     -1.504959000      2.768509000
H       -2.544321000     -2.726302000      1.544976000
C       -1.914100000      1.222853000      0.657790000
C       -1.769528000      1.401818000      2.044267000
H       -1.467865000      0.572878000      2.679024000
C       -1.992355000      2.658354000      2.633466000
C       -2.380971000      3.729407000      1.811397000
H       -2.553956000      4.709599000      2.260582000
C       -2.538626000      3.575570000      0.422631000
C       -2.297635000      2.313715000     -0.143772000
H       -2.398157000      2.181234000     -1.221418000
C       -2.899264000      4.750334000     -0.454565000
H       -3.566810000      4.450241000     -1.273716000
H       -3.390446000      5.547380000      0.118948000
H       -1.993334000      5.177035000     -0.911599000
C       -1.765789000      2.860403000      4.113618000
H       -0.735901000      3.201460000      4.306355000
H       -2.442814000      3.620185000      4.526768000
H       -1.910022000      1.927116000      4.674217000
C       -3.313618000     -1.090270000     -0.341267000
C       -4.382326000     -0.632128000      0.446237000
H       -4.236931000      0.205528000      1.127896000
C       -5.644311000     -1.250567000      0.372649000
C       -5.808647000     -2.344443000     -0.492948000
H       -6.782770000     -2.835031000     -0.551557000
C       -4.752567000     -2.822995000     -1.291791000
C       -3.507019000     -2.180418000     -1.210001000
H       -2.679954000     -2.524498000     -1.832569000
C       -4.969938000     -3.984281000     -2.233852000
H       -5.499086000     -4.809527000     -1.736309000
H       -5.583922000     -3.680890000     -3.095821000
H       -4.018946000     -4.370099000     -2.622815000
C       -6.799842000     -0.729805000      1.195748000
H       -6.458035000     -0.338164000      2.163444000
H       -7.312150000      0.094338000      0.674925000
H       -7.545821000     -1.513317000      1.383448000
C        3.234166000      0.451560000     -1.145865000
C        3.635854000     -0.553348000     -2.042748000
H        2.882334000     -1.201505000     -2.489354000
C        4.988370000     -0.713400000     -2.372076000
H        5.287483000     -1.499629000     -3.065766000
C        5.951534000      0.141431000     -1.817129000
H        7.004023000      0.020615000     -2.074852000
C        5.554527000      1.166348000     -0.944641000
H        6.296640000      1.848156000     -0.527928000
C        4.202404000      1.324916000     -0.614322000
H        3.899076000      2.135635000      0.047354000
C        1.253288000      2.383503000     -0.416306000
C        1.083912000      2.981798000      0.842642000
H        1.078258000      2.370879000      1.741387000
C        0.892901000      4.367395000      0.946753000
H        0.750548000      4.817516000      1.929377000
C        0.877773000      5.167275000     -0.202611000
H        0.727337000      6.243932000     -0.119337000
C        1.050246000      4.575194000     -1.463980000
H        1.037011000      5.190344000     -2.364321000
C        1.232629000      3.192225000     -1.571533000
H        1.355593000      2.733536000     -2.552820000
H        0.777919000     -0.347446000     -3.382288000
H       -1.345394000     -0.843803000     -3.116171000
H       -0.636790000      1.101829000     -2.417224000

87
Complex Delta
Ir      -0.228319000     -0.428811000     -1.910139000
Fe       2.425565000     -1.474084000      1.920304000
P       -1.564669000     -0.428543000      0.022918000
P        1.340394000      0.551064000     -0.760528000
C        1.475153000      0.059886000      0.994651000
C        0.538780000     -0.701408000      1.811632000
C        1.020957000     -0.644952000      3.165644000
H        0.566186000     -1.143464000      4.015106000
C        2.230845000      0.119613000      3.199791000
H        2.849383000      0.296613000      4.075072000
C        2.519435000      0.549058000      1.867996000
H        3.378855000      1.131305000      1.556720000
C        2.258586000     -3.494030000      1.602864000
H        1.316611000     -4.032459000      1.554803000
C        3.023083000     -3.232163000      2.789400000
H        2.763394000     -3.540867000      3.798067000
C        4.163149000     -2.442225000      2.415885000
H        4.915445000     -2.049569000      3.094245000
C        4.100846000     -2.212053000      1.000183000
H        4.794472000     -1.616415000      0.415618000
C        2.923027000     -2.865571000      0.499645000
H        2.560734000     -2.838536000     -0.521422000
C       -0.708341000     -1.432777000      1.360404000
H       -0.395748000     -2.291649000      0.752466000
C       -1.585202000     -1.968064000      2.498488000
H       -1.006599000     -2.667668000      3.118241000
H       -1.977739000     -1.179495000      3.150548000
H       -2.439247000     -2.518102000      2.085800000
C       -2.032445000      1.189554000      0.759207000
C       -1.866072000      1.498745000      2.120442000
H       -1.465496000      0.762498000      2.811117000
C       -2.180450000      2.777879000      2.611958000
C       -2.677707000      3.740613000      1.718070000
H       -2.918595000      4.738748000      2.090021000
C       -2.854451000      3.456810000      0.352035000
C       -2.525214000      2.175168000     -0.115024000
H       -2.617394000      1.949411000     -1.177323000
C       -3.313563000      4.525539000     -0.610905000
H       -3.947838000      4.107786000     -1.404250000
H       -3.874124000      5.318755000     -0.098805000
H       -2.444940000      4.993022000     -1.100362000
C       -1.933880000      3.120878000      4.062994000
H       -0.926675000      3.546794000      4.197557000
H       -2.653508000      3.864781000      4.430296000
H       -1.999175000      2.231439000      4.703852000
C       -3.152583000     -1.312416000     -0.237478000
C       -4.364473000     -0.869865000      0.314461000
H       -4.386866000      0.032895000      0.924596000
C       -5.555349000     -1.586401000      0.089768000
C       -5.502862000     -2.753992000     -0.689240000
H       -6.422122000     -3.317126000     -0.864579000
C       -4.298686000     -3.219245000     -1.252403000
C       -3.124941000     -2.485401000     -1.020986000
H       -2.178839000     -2.828059000     -1.444803000
C       -4.282065000     -4.470764000     -2.098874000
H       -4.766534000     -5.309971000     -1.579165000
H       -4.830672000     -4.316022000     -3.040419000
H       -3.257282000     -4.770221000     -2.352643000
C       -6.863981000     -1.090388000      0.659464000
H       -6.721666000     -0.626950000      1.645139000
H       -7.311324000     -0.326929000      0.003835000
H       -7.592971000     -1.904794000      0.761633000
C        3.068801000      0.400732000     -1.385886000
C        3.457946000     -0.719402000     -2.140681000
H        2.708625000     -1.454757000     -2.424855000
C        4.794350000     -0.878457000     -2.528071000
H        5.086116000     -1.752158000     -3.111270000
C        5.751695000      0.082361000     -2.170765000
H        6.791613000     -0.041962000     -2.473689000
C        5.364330000      1.212658000     -1.436439000
H        6.099165000      1.973386000     -1.171742000
C        4.027798000      1.376218000     -1.049280000
H        3.732606000      2.264967000     -0.493727000
C        1.102226000      2.377518000     -0.642794000
C        0.806496000      3.022238000      0.569543000
H        0.745155000      2.452343000      1.492014000
C        0.561767000      4.402864000      0.591438000
H        0.320160000      4.890563000      1.535544000
C        0.619277000      5.147752000     -0.592854000
H        0.427848000      6.221020000     -0.574391000
C        0.923269000      4.508013000     -1.806171000
H        0.971117000      5.083040000     -2.731324000
C        1.158137000      3.130067000     -1.833124000
H        1.375527000      2.631870000     -2.777266000
H        0.425654000     -1.930662000     -1.525996000
H        0.675760000     -0.480796000     -3.281811000
H       -0.895230000      0.986666000     -2.515374000

87
Complex Epsilon
Ir      -0.314484000     -0.402639000     -1.945228000
Fe       2.372647000     -1.676554000      1.826591000
P       -1.555572000     -0.423340000     -0.143952000
P        1.370778000      0.590207000     -0.653024000
C        1.484136000     -0.016243000      1.060203000
C        0.507958000     -0.851930000      1.743481000
C        0.941364000     -0.967423000      3.111709000
H        0.449252000     -1.550487000      3.882672000
C        2.163814000     -0.239428000      3.277231000
H        2.753571000     -0.184444000      4.187940000
C        2.504659000      0.341626000      2.016553000
H        3.385682000      0.935465000      1.800961000
C        2.176554000     -3.655612000      1.327269000
H        1.226161000     -4.174099000      1.240907000
C        2.956545000     -3.514199000      2.524190000
H        2.702652000     -3.911302000      3.503018000
C        4.103027000     -2.707348000      2.212540000
H        4.867049000     -2.388040000      2.915817000
C        4.029702000     -2.346919000      0.824947000
H        4.726439000     -1.709138000      0.290699000
C        2.838381000     -2.936390000      0.279110000
H        2.464381000     -2.807952000     -0.730084000
C       -0.732551000     -1.507790000      1.165719000
H       -0.413114000     -2.337570000      0.522705000
C       -1.681722000     -2.082075000      2.228658000
H       -1.142405000     -2.817723000      2.840780000
H       -2.092591000     -1.314288000      2.894870000
H       -2.520131000     -2.600977000      1.752248000
C       -1.848570000      1.223389000      0.629481000
C       -1.668883000      1.441161000      2.007428000
H       -1.328550000      0.641011000      2.657298000
C       -1.901096000      2.706639000      2.571893000
C       -2.326630000      3.750745000      1.734401000
H       -2.500268000      4.740034000      2.162880000
C       -2.518497000      3.558155000      0.355183000
C       -2.277038000      2.285732000     -0.185729000
H       -2.396184000      2.123141000     -1.255501000
C       -2.915353000      4.704940000     -0.543050000
H       -3.575490000      4.370067000     -1.354406000
H       -3.426831000      5.499188000      0.016503000
H       -2.022237000      5.147514000     -1.010314000
C       -1.637898000      2.949483000      4.039697000
H       -0.620027000      3.342264000      4.192721000
H       -2.336625000      3.686111000      4.458718000
H       -1.721410000      2.022858000      4.622939000
C       -3.230956000     -1.154185000     -0.317924000
C       -4.348337000     -0.547212000      0.275746000
H       -4.243571000      0.403067000      0.797026000
C       -5.614379000     -1.161075000      0.208388000
C       -5.728556000     -2.395616000     -0.447823000
H       -6.705080000     -2.882029000     -0.499762000
C       -4.617993000     -3.026485000     -1.044336000
C       -3.369754000     -2.391761000     -0.977100000
H       -2.499809000     -2.854486000     -1.441376000
C       -4.781240000     -4.354469000     -1.746198000
H       -5.217460000     -5.108060000     -1.073908000
H       -5.458154000     -4.263491000     -2.608893000
H       -3.819466000     -4.736729000     -2.110387000
C       -6.821202000     -0.482116000      0.813269000
H       -6.567947000      0.015471000      1.759558000
H       -7.215001000      0.291996000      0.136287000
H       -7.631697000     -1.197316000      1.004311000
C        3.085909000      0.414545000     -1.312557000
C        3.358588000     -0.615791000     -2.231605000
H        2.548742000     -1.268537000     -2.558116000
C        4.662059000     -0.814243000     -2.706576000
H        4.863271000     -1.618789000     -3.414329000
C        5.702313000      0.018762000     -2.271130000
H        6.717277000     -0.136530000     -2.637634000
C        5.432148000      1.062647000     -1.372420000
H        6.235692000      1.722155000     -1.043103000
C        4.129136000      1.266367000     -0.901090000
H        3.922176000      2.090081000     -0.218800000
C        1.239374000      2.422424000     -0.435208000
C        1.128139000      3.054998000      0.813198000
H        1.149729000      2.467174000      1.726921000
C        0.956483000      4.445598000      0.889260000
H        0.854779000      4.921747000      1.864763000
C        0.908893000      5.216763000     -0.278124000
H        0.774341000      6.297024000     -0.217106000
C        1.027543000      4.590925000     -1.529965000
H        0.989107000      5.183510000     -2.444604000
C        1.184137000      3.203676000     -1.607660000
H        1.252323000      2.719122000     -2.582195000
H        0.298337000     -1.959579000     -1.690050000
H       -0.968626000      1.053413000     -2.417848000
H       -1.461142000     -1.101866000     -2.884657000

88
Complex Zeta
Ir      -0.285550000      0.039065000     -1.975771000
Fe       2.350103000     -1.657419000      1.876181000
P       -1.630609000     -0.424259000     -0.060209000
P        1.472040000      0.584667000     -0.650642000
C        1.460674000     -0.038336000      1.047930000
C        0.478343000     -0.890221000      1.703520000
C        0.850055000     -0.962694000      3.090739000
H        0.340436000     -1.548400000      3.847881000
C        2.041786000     -0.197458000      3.295059000
H        2.587780000     -0.107854000      4.229428000
C        2.428962000      0.368053000      2.042515000
H        3.300663000      0.986523000      1.860445000
C        2.217638000     -3.667149000      1.472649000
H        1.285859000     -4.220257000      1.400314000
C        2.974475000     -3.444459000      2.671163000
H        2.714317000     -3.797676000      3.664759000
C        4.102599000     -2.622545000      2.336777000
H        4.844704000     -2.246682000      3.035192000
C        4.041791000     -2.330705000      0.933627000
H        4.729242000     -1.701134000      0.378763000
C        2.875617000     -2.980605000      0.400598000
H        2.532591000     -2.928086000     -0.626844000
C       -0.700022000     -1.597335000      1.074569000
H       -0.317859000     -2.317141000      0.336910000
C       -1.572587000     -2.369869000      2.072002000
H       -0.954625000     -3.098455000      2.613607000
H       -2.056316000     -1.715370000      2.806126000
H       -2.356992000     -2.922082000      1.542928000
C       -2.034492000      1.110809000      0.848118000
C       -1.943575000      1.245306000      2.244468000
H       -1.661669000      0.398851000      2.863824000
C       -2.198663000      2.482424000      2.859993000
C       -2.558795000      3.577375000      2.053218000
H       -2.755000000      4.541996000      2.525510000
C       -2.663557000      3.467734000      0.656360000
C       -2.394874000      2.222912000      0.064042000
H       -2.454539000      2.122506000     -1.022067000
C       -2.985408000      4.670650000     -0.196484000
H       -3.540742000      5.429024000      0.370107000
H       -2.057047000      5.140067000     -0.557525000
H       -3.578330000      4.393390000     -1.078329000
C       -2.067800000      2.642358000      4.356347000
H       -1.924532000      1.674149000      4.852570000
H       -1.206658000      3.280032000      4.607928000
H       -2.958939000      3.121423000      4.785955000
C       -3.227101000     -1.266626000     -0.366143000
C       -4.395355000     -0.894444000      0.314327000
H       -4.374216000     -0.069412000      1.026255000
C       -5.603065000     -1.582595000      0.083181000
C       -5.604285000     -2.653053000     -0.824169000
H       -6.535294000     -3.193681000     -1.005754000
C       -4.439368000     -3.050526000     -1.511254000
C       -3.251451000     -2.343124000     -1.276689000
H       -2.340256000     -2.631679000     -1.802969000
C       -4.483808000     -4.197772000     -2.492468000
H       -3.476882000     -4.488035000     -2.818170000
H       -4.970239000     -5.079386000     -2.051734000
H       -5.062644000     -3.925885000     -3.388276000
C       -6.865778000     -1.157627000      0.794716000
H       -6.689470000     -1.021174000      1.871006000
H       -7.230693000     -0.195454000      0.404157000
H       -7.666573000     -1.896521000      0.667059000
C        3.152811000      0.262008000     -1.294750000
C        3.379742000     -0.804500000     -2.182160000
H        2.539120000     -1.387724000     -2.553721000
C        4.684512000     -1.110324000     -2.588605000
H        4.856101000     -1.940544000     -3.273450000
C        5.764597000     -0.347237000     -2.121711000
H        6.779081000     -0.585091000     -2.441129000
C        5.537652000      0.731792000     -1.254383000
H        6.372422000      1.338463000     -0.903654000
C        4.235534000      1.038987000     -0.841318000
H        4.061154000      1.885318000     -0.178650000
C        1.350953000      2.407111000     -0.478348000
C        0.882350000      3.006908000      0.704496000
H        0.646769000      2.396187000      1.572506000
C        0.701369000      4.394516000      0.757490000
H        0.336654000      4.852856000      1.675868000
C        0.976197000      5.186861000     -0.365949000
H        0.832476000      6.266273000     -0.320044000
C        1.437227000      4.590295000     -1.550204000
H        1.655885000      5.203693000     -2.424208000
C        1.622477000      3.204323000     -1.611373000
H        1.989471000      2.741009000     -2.527209000
H        0.184414000     -1.424980000     -1.963168000
H        0.745146000      0.306502000     -3.224819000
H       -1.291160000     -0.241215000     -3.451640000
H       -1.854641000     -0.322869000     -2.840699000

32
(E)-Im-H+
C        4.391485000      0.701128000     -0.885264000
H        5.061215000     -0.173034000     -0.897418000
H        4.449469000      1.220176000     -1.847472000
H        4.697273000      1.384144000     -0.076779000
O        3.023297000      0.296609000     -0.726958000
C        2.788819000     -0.393780000      0.478099000
H        3.235371000     -1.406120000      0.482142000
H        3.201933000      0.139067000      1.356530000
C        1.313309000     -0.529050000      0.697754000
C        0.812938000     -1.330284000      1.837734000
H        0.856847000     -2.397011000      1.572517000
H        1.473040000     -1.188826000      2.702507000
H       -0.218273000     -1.074114000      2.096902000
N        0.533636000      0.090035000     -0.140910000
C       -0.907737000      0.111467000     -0.151398000
C       -1.626085000     -1.062502000     -0.451558000
C       -3.029520000     -0.961955000     -0.460889000
H       -3.615352000     -1.850988000     -0.693265000
C       -3.669618000      0.250032000     -0.192535000
H       -4.757870000      0.301846000     -0.205891000
C       -2.921171000      1.402304000      0.080708000
H       -3.422973000      2.347867000      0.283613000
C       -1.520678000      1.358652000      0.099075000
C       -0.958782000     -2.376882000     -0.769579000
H        0.058958000     -2.248930000     -1.156652000
H       -0.901187000     -3.016239000      0.123489000
H       -1.541458000     -2.923636000     -1.520642000
C       -0.691719000      2.583684000      0.390453000
H       -0.043782000      2.432748000      1.266011000
H       -0.035425000      2.836463000     -0.456440000
H       -1.335218000      3.448347000      0.585591000
H        1.028156000      0.648240000     -0.848317000

8
HOAc
O       -0.641569000      1.215356000      0.000184000
C       -0.088808000      0.123146000     -0.000837000
O       -0.784131000     -1.049404000      0.000264000
C        1.397466000     -0.115005000      0.000006000
H        1.680166000     -0.700385000      0.885097000
H        1.926204000      0.841772000      0.000339000
H        1.681079000     -0.700311000     -0.884832000
H       -1.733792000     -0.817538000      0.000802000

86
Complex Theta (M11L,SDD/6-31G*)
Ir      -0.313420000     -0.240810000     -1.967040000
Fe       2.307240000     -1.716200000      1.815160000
P       -1.591070000     -0.353210000     -0.167040000
P        1.497800000      0.608620000     -0.608180000
C        1.510160000     -0.033070000      1.059410000
C        0.493450000     -0.858260000      1.649510000
C        0.832330000     -1.024290000      3.013590000
H        0.292420000     -1.635280000      3.737930000
C        2.039680000     -0.335850000      3.271230000
H        2.581140000     -0.331140000      4.218090000
C        2.461080000      0.269930000      2.076840000
H        3.376920000      0.847070000      1.937440000
C        2.121680000     -3.679240000      1.362990000
H        1.169620000     -4.205930000      1.270620000
C        2.866610000     -3.510210000      2.555070000
H        2.587730000     -3.877970000      3.543240000
C        4.002810000     -2.730640000      2.249260000
H        4.747390000     -2.380160000      2.965650000
C        3.961270000     -2.404580000      0.875900000
H        4.680640000     -1.781210000      0.340720000
C        2.797200000     -2.999990000      0.328720000
H        2.461260000     -2.918670000     -0.707020000
C       -0.685320000     -1.506150000      0.976640000
H       -0.291900000     -2.236640000      0.234830000
C       -1.555890000     -2.287950000      1.937750000
H       -0.946690000     -3.037030000      2.469880000
H       -2.041320000     -1.651700000      2.694530000
H       -2.347500000     -2.836010000      1.407720000
C       -1.916240000      1.207630000      0.678800000
C       -1.835800000      1.320110000      2.064750000
H       -1.553680000      0.461900000      2.683280000
C       -2.108610000      2.526780000      2.694900000
C       -2.456620000      3.620490000      1.909250000
H       -2.656130000      4.584220000      2.396230000
C       -2.552070000      3.534140000      0.527240000
C       -2.284580000      2.312260000     -0.079680000
H       -2.358000000      2.233430000     -1.171300000
C       -2.906640000      4.720600000     -0.296910000
H       -3.893190000      4.601960000     -0.775280000
H       -2.938820000      5.639450000      0.306990000
H       -2.178670000      4.874870000     -1.110610000
C       -2.033840000      2.646680000      4.176190000
H       -1.561090000      1.763950000      4.632580000
H       -1.460510000      3.535490000      4.483620000
H       -3.037250000      2.751690000      4.621800000
C       -3.205270000     -1.134920000     -0.396860000
C       -4.339240000     -0.657700000      0.243240000
H       -4.292830000      0.251180000      0.854960000
C       -5.556150000     -1.325630000      0.115950000
C       -5.600610000     -2.482360000     -0.646370000
H       -6.554660000     -3.016010000     -0.748610000
C       -4.473460000     -2.988120000     -1.290600000
C       -3.279100000     -2.298470000     -1.160100000
H       -2.384830000     -2.677680000     -1.671080000
C       -4.560490000     -4.233710000     -2.099590000
H       -5.306790000     -4.138980000     -2.904970000
H       -3.596660000     -4.487120000     -2.565600000
H       -4.872460000     -5.093840000     -1.484780000
C       -6.779890000     -0.789360000      0.770680000
H       -6.568040000     -0.406310000      1.781010000
H       -7.202360000      0.052280000      0.196300000
H       -7.566510000     -1.553960000      0.853210000
C        3.189580000      0.415560000     -1.233710000
C        3.451490000     -0.569170000     -2.182230000
H        2.633160000     -1.192530000     -2.566520000
C        4.738950000     -0.775430000     -2.649150000
H        4.930640000     -1.553470000     -3.394720000
C        5.777480000      0.009740000     -2.176850000
H        6.795700000     -0.148080000     -2.546220000
C        5.524230000      1.007450000     -1.247420000
H        6.341010000      1.639540000     -0.884300000
C        4.237540000      1.215170000     -0.782140000
H        4.045020000      2.018490000     -0.061030000
C        1.337710000      2.405820000     -0.401720000
C        1.114940000      3.026910000      0.821300000
H        1.084710000      2.439000000      1.744830000
C        0.900900000      4.396100000      0.879620000
H        0.719870000      4.871910000      1.849370000
C        0.907820000      5.156050000     -0.276590000
H        0.733610000      6.235720000     -0.226390000
C        1.134650000      4.544340000     -1.501200000
H        1.144880000      5.138700000     -2.420570000
C        1.343440000      3.179190000     -1.562790000
H        1.513620000      2.701370000     -2.536850000
H       -0.803860000      1.212300000     -2.184290000
H       -1.572550000     -0.701860000     -2.897450000

93
Complex Lambda (M11L,SDD/6-31G*)
Ir       0.319327000     -0.372482000     -1.230230000
Fe      -3.228947000      2.140328000      0.683986000
P        1.149428000      1.092626000      0.312726000
P       -1.449223000     -0.785925000      0.115649000
C       -1.980640000      0.611053000      1.105634000
C       -1.328834000      1.877444000      1.293033000
C       -2.067977000      2.585517000      2.271674000
H       -1.864126000      3.600659000      2.613646000
C       -3.166100000      1.794435000      2.677262000
H       -3.947875000      2.096226000      3.375512000
C       -3.120149000      0.587340000      1.963388000
H       -3.846920000     -0.223744000      2.033731000
C       -3.221534000      3.589979000     -0.725607000
H       -2.366197000      4.234426000     -0.938798000
C       -4.229579000      3.835767000      0.237976000
H       -4.286054000      4.700377000      0.900676000
C       -5.110556000      2.732978000      0.234071000
H       -5.961411000      2.594409000      0.903026000
C       -4.648159000      1.799077000     -0.719250000
H       -5.094328000      0.826408000     -0.934684000
C       -3.480588000      2.336777000     -1.316267000
H       -2.860336000      1.848142000     -2.070232000
C       -0.102655000      2.413215000      0.609045000
H       -0.369449000      2.675571000     -0.435398000
C        0.438244000      3.669207000      1.256983000
H       -0.324720000      4.464486000      1.239722000
H        0.743636000      3.520694000      2.304676000
H        1.307976000      4.055253000      0.705342000
C        1.694689000      0.468269000      1.918967000
C        1.072233000      0.811608000      3.116071000
H        0.243167000      1.525455000      3.137148000
C        1.462338000      0.228274000      4.313649000
C        2.491061000     -0.706424000      4.294566000
H        2.793171000     -1.188055000      5.234162000
C        3.146179000     -1.050183000      3.119891000
C        2.739366000     -0.448286000      1.934729000
H        3.246569000     -0.717614000      1.000864000
C        4.244113000     -2.053307000      3.107387000
H        5.186747000     -1.618712000      2.736382000
H        4.433565000     -2.463244000      4.110586000
H        4.003890000     -2.895186000      2.435740000
C        0.777189000      0.586197000      5.585754000
H       -0.153929000      1.144336000      5.400649000
H        0.523349000     -0.308103000      6.177405000
H        1.414417000      1.216129000      6.229665000
C        2.557379000      2.007555000     -0.359552000
C        3.671481000      2.330010000      0.411524000
H        3.744631000      1.991186000      1.451036000
C        4.701422000      3.091626000     -0.121225000
C        4.589797000      3.534413000     -1.435779000
H        5.401385000      4.136719000     -1.865346000
C        3.486316000      3.236425000     -2.221496000
C        2.468503000      2.466038000     -1.667663000
H        1.598192000      2.204203000     -2.282216000
C        3.397396000      3.701151000     -3.632234000
H        4.194067000      4.419738000     -3.875280000
H        3.488024000      2.856990000     -4.336039000
H        2.429701000      4.183566000     -3.844024000
C        5.901846000      3.429957000      0.690952000
H        5.809893000      3.065878000      1.724865000
H        6.815107000      2.985094000      0.262444000
H        6.072625000      4.518162000      0.730344000
C       -2.925692000     -1.295281000     -0.810545000
C       -3.052574000     -0.972116000     -2.158041000
H       -2.229208000     -0.473272000     -2.677569000
C       -4.208444000     -1.293259000     -2.850421000
H       -4.291694000     -1.038765000     -3.911959000
C       -5.248832000     -1.940847000     -2.205958000
H       -6.160698000     -2.197892000     -2.754778000
C       -5.127555000     -2.275557000     -0.866017000
H       -5.941255000     -2.798232000     -0.353053000
C       -3.972024000     -1.960999000     -0.172691000
H       -3.884015000     -2.246684000      0.881749000
C       -1.231884000     -2.125710000      1.313085000
C       -0.984809000     -1.877936000      2.658820000
H       -0.999900000     -0.853279000      3.043971000
C       -0.719853000     -2.926180000      3.524329000
H       -0.520874000     -2.717238000      4.581197000
C       -0.715546000     -4.229563000      3.057516000
H       -0.508764000     -5.057640000      3.743184000
C       -0.975339000     -4.484847000      1.720077000
H       -0.971587000     -5.512764000      1.344214000
C       -1.223125000     -3.439994000      0.849945000
H       -1.401322000     -3.651221000     -0.211476000
H       -0.492486000      0.839453000     -1.801865000
O        1.646113000     -0.217592000     -2.917711000
C        0.938341000     -1.023043000     -3.566548000
O       -0.129178000     -1.426896000     -3.042421000
C        1.370183000     -1.526820000     -4.888134000
H        0.508248000     -1.780796000     -5.518639000
H        2.019696000     -0.804340000     -5.398438000
H        1.952359000     -2.449555000     -4.730994000
I        2.121487000     -2.937415000     -0.819907000

92
Complex Nu (M11L,SDD/6-31G*)
Ir      -0.295807000     -0.907721000     -1.303989000
Fe       2.522999000     -0.539574000      2.483365000
P       -1.494037000     -0.146185000      0.475511000
P        1.403563000      0.440695000     -0.634222000
C        1.595569000      0.621912000      1.130446000
C        0.679313000      0.199352000      2.152725000
C        1.179827000      0.676818000      3.385554000
H        0.743404000      0.487994000      4.367081000
C        2.390045000      1.368007000      3.149171000
H        3.039201000      1.797659000      3.913023000
C        2.653168000      1.333884000      1.770898000
H        3.529617000      1.754346000      1.274911000
C        2.342847000     -2.480305000      3.031980000
H        1.402316000     -2.959960000      3.310818000
C        3.217460000     -1.793143000      3.907852000
H        3.068391000     -1.645598000      4.978165000
C        4.286507000     -1.283213000      3.140152000
H        5.099334000     -0.659070000      3.514811000
C        4.073372000     -1.637926000      1.790458000
H        4.703545000     -1.358064000      0.944039000
C        2.870664000     -2.386304000      1.728789000
H        2.414914000     -2.794944000      0.824435000
C       -0.558446000     -0.634268000      1.989291000
H       -0.245080000     -1.662140000      1.700249000
C       -1.370495000     -0.768917000      3.258012000
H       -0.754889000     -1.226105000      4.049879000
H       -1.742379000      0.194402000      3.639165000
H       -2.238438000     -1.426855000      3.105997000
C       -1.850392000      1.619989000      0.492191000
C       -1.671182000      2.415417000      1.617283000
H       -1.288607000      1.990437000      2.551022000
C       -1.965649000      3.774490000      1.577935000
C       -2.435003000      4.316504000      0.389261000
H       -2.657791000      5.390955000      0.345846000
C       -2.628181000      3.542467000     -0.750316000
C       -2.335474000      2.187819000     -0.683568000
H       -2.489775000      1.566280000     -1.575246000
C       -3.088726000      4.161190000     -2.021672000
H       -3.489573000      3.411657000     -2.720061000
H       -3.866520000      4.921328000     -1.850179000
H       -2.254172000      4.670663000     -2.534980000
C       -1.798297000      4.621232000      2.789984000
H       -1.081806000      4.180434000      3.499568000
H       -1.449438000      5.633558000      2.534866000
H       -2.754040000      4.741897000      3.327749000
C       -3.080279000     -0.988041000      0.623929000
C       -4.241642000     -0.307428000      0.968534000
H       -4.225439000      0.779083000      1.114614000
C       -5.436394000     -0.997600000      1.139594000
C       -5.435958000     -2.376303000      0.968810000
H       -6.374869000     -2.928911000      1.106286000
C       -4.286973000     -3.080461000      0.627005000
C       -3.107730000     -2.368726000      0.452863000
H       -2.195236000     -2.911130000      0.171259000
C       -4.330470000     -4.554409000      0.432015000
H       -4.879571000     -4.819044000     -0.486925000
H       -3.321612000     -4.984522000      0.346779000
H       -4.846700000     -5.059612000      1.263426000
C       -6.690834000     -0.278223000      1.490103000
H       -6.498793000      0.770458000      1.760337000
H       -7.399153000     -0.276370000      0.644998000
H       -7.210906000     -0.757662000      2.334428000
C        3.014807000     -0.079508000     -1.270304000
C        3.217226000     -1.405312000     -1.639427000
H        2.383004000     -2.115563000     -1.613950000
C        4.466439000     -1.832087000     -2.056596000
H        4.614872000     -2.876195000     -2.349084000
C        5.521042000     -0.935796000     -2.111058000
H        6.508759000     -1.271950000     -2.442268000
C        5.322695000      0.391364000     -1.761501000
H        6.150458000      1.105189000     -1.819115000
C        4.073957000      0.822191000     -1.349431000
H        3.921176000      1.877082000     -1.092255000
C        1.206090000      2.126924000     -1.265212000
C        1.089189000      3.235161000     -0.435655000
H        1.140729000      3.122927000      0.652313000
C        0.884972000      4.492676000     -0.982198000
H        0.791715000      5.359320000     -0.319493000
C        0.795887000      4.651751000     -2.354067000
H        0.635784000      5.646678000     -2.782165000
C        0.913030000      3.548688000     -3.187389000
H        0.847321000      3.668662000     -4.273368000
C        1.116746000      2.292743000     -2.647311000
H        1.211635000      1.424941000     -3.312686000
H       -0.806409000      0.266282000     -2.156874000
O       -1.622422000     -2.175858000     -2.421689000
C       -0.728084000     -2.392448000     -3.277831000
O        0.397791000     -1.861428000     -3.099154000
C       -0.982461000     -3.267945000     -4.440592000
H       -2.034875000     -3.217213000     -4.747068000
H       -0.325747000     -3.009797000     -5.280591000
H       -0.770138000     -4.310735000     -4.156889000

93
Complex Xi (M11L,SDD/6-31G*)
Ir       0.460490000     -1.361826000      1.074409000
Fe      -2.045941000      2.444456000     -1.564210000
P        1.699771000      0.121720000     -0.031483000
P       -1.650965000     -0.428363000      0.515684000
C       -1.507070000      1.299632000      0.027267000
C       -0.357599000      1.864803000     -0.617373000
C       -0.495125000      3.272303000     -0.574940000
H        0.185222000      3.998197000     -1.022054000
C       -1.716927000      3.587048000      0.064611000
H       -2.128834000      4.588516000      0.196592000
C       -2.343322000      2.380854000      0.426423000
H       -3.311349000      2.282659000      0.921564000
C       -1.787527000      2.083412000     -3.543266000
H       -0.871941000      1.697453000     -3.994748000
C       -2.098359000      3.446114000     -3.314368000
H       -1.456829000      4.298835000     -3.542328000
C       -3.355422000      3.502858000     -2.675740000
H       -3.851262000      4.407789000     -2.321070000
C       -3.822158000      2.178626000     -2.501325000
H       -4.752853000      1.885163000     -2.013662000
C       -2.852082000      1.305255000     -3.046108000
H       -2.895686000      0.215070000     -3.046331000
C        0.752643000      1.112731000     -1.282563000
H        0.292575000      0.338052000     -1.931488000
C        1.624434000      2.019802000     -2.120948000
H        1.020206000      2.536787000     -2.885519000
H        2.111562000      2.795518000     -1.509253000
H        2.418600000      1.467023000     -2.644071000
C        2.593901000      1.423241000      0.867767000
C        3.833269000      1.899216000      0.441768000
H        4.335016000      1.438844000     -0.417567000
C        4.451750000      2.960586000      1.086938000
C        3.798652000      3.557553000      2.161115000
H        4.280338000      4.398457000      2.677819000
C        2.556010000      3.121853000      2.594612000
C        1.963830000      2.047401000      1.936805000
H        0.981845000      1.693358000      2.276030000
C        1.871065000      3.762859000      3.750171000
H        2.349109000      4.712739000      4.032695000
H        0.810980000      3.967782000      3.530716000
H        1.887249000      3.109190000      4.638567000
C        5.784172000      3.455377000      0.644442000
H        6.136769000      2.929098000     -0.255052000
H        5.761801000      4.533603000      0.416389000
H        6.546452000      3.318369000      1.429421000
C        2.959020000     -0.764776000     -0.991216000
C        4.105526000     -1.208645000     -0.343489000
H        4.279847000     -0.939534000      0.706661000
C        5.039001000     -2.003881000     -0.999015000
C        4.792868000     -2.362294000     -2.316909000
H        5.519899000     -2.995518000     -2.842538000
C        3.643851000     -1.954197000     -2.985097000
C        2.731305000     -1.156158000     -2.307943000
H        1.819683000     -0.848799000     -2.834605000
C        3.406143000     -2.359311000     -4.397559000
H        2.408326000     -2.054443000     -4.747004000
H        4.147573000     -1.907782000     -5.078001000
H        3.487850000     -3.450703000     -4.525605000
C        6.269650000     -2.454936000     -0.293722000
H        6.940487000     -1.608584000     -0.070185000
H        6.031606000     -2.929010000      0.671913000
H        6.840185000     -3.179374000     -0.893604000
C       -2.801250000     -1.187573000     -0.665796000
C       -2.314519000     -2.127221000     -1.569178000
H       -1.263837000     -2.436952000     -1.513748000
C       -3.152479000     -2.673098000     -2.531868000
H       -2.759481000     -3.412193000     -3.237760000
C       -4.480362000     -2.287929000     -2.595523000
H       -5.142382000     -2.720142000     -3.353011000
C       -4.974089000     -1.353311000     -1.695658000
H       -6.024177000     -1.046007000     -1.743944000
C       -4.140506000     -0.805796000     -0.737669000
H       -4.537279000     -0.062171000     -0.035008000
C       -2.615638000     -0.359058000      2.054315000
C       -2.305702000      0.593074000      3.024737000
H       -1.548766000      1.360059000      2.818558000
C       -2.943985000      0.585418000      4.251916000
H       -2.693689000      1.348607000      4.996116000
C       -3.890189000     -0.385637000      4.539386000
H       -4.394240000     -0.392294000      5.511166000
C       -4.184693000     -1.353150000      3.594576000
H       -4.919267000     -2.134189000      3.816477000
C       -3.550052000     -1.343925000      2.362952000
H       -3.789046000     -2.125249000      1.633272000
H        0.454064000     -0.343507000      2.274530000
H        1.843777000     -1.945239000      1.707710000
O        0.332697000     -3.263541000     -0.116430000
C       -0.336265000     -3.769379000      0.807115000
O       -0.581022000     -3.091682000      1.835693000
C       -0.887754000     -5.144389000      0.677086000
H       -0.213150000     -5.786657000      0.095291000
H       -1.844399000     -5.093433000      0.130901000
H       -1.085411000     -5.595361000      1.658260000

86
Complex Omicron 
Ir      -0.267665000     -0.007404000     -1.932266000
Fe       2.381265000     -1.556782000      1.907087000
P       -1.623847000     -0.440157000     -0.013869000
P        1.432607000      0.589948000     -0.690686000
C        1.448576000      0.009974000      1.025868000
C        0.492053000     -0.829405000      1.734158000
C        0.888122000     -0.836839000      3.116343000
H        0.401148000     -1.399019000      3.905632000
C        2.068919000     -0.043207000      3.268176000
H        2.628147000      0.096234000      4.188537000
C        2.426477000      0.473998000      1.986291000
H        3.282101000      1.101296000      1.763329000
C        2.282446000     -3.587879000      1.607951000
H        1.361160000     -4.162472000      1.585992000
C        3.061486000     -3.289236000      2.774984000
H        2.831855000     -3.596152000      3.791173000
C        4.164145000     -2.463204000      2.372616000
H        4.914302000     -2.038032000      3.033111000
C        4.065000000     -2.244357000      0.958676000
H        4.726993000     -1.631515000      0.356391000
C        2.899865000     -2.942295000      0.487487000
H        2.530921000     -2.948572000     -0.532267000
C       -0.692933000     -1.569747000      1.156871000
H       -0.319168000     -2.320200000      0.445603000
C       -1.555225000     -2.296622000      2.195668000
H       -0.934993000     -3.003823000      2.762574000
H       -2.030049000     -1.609082000      2.904949000
H       -2.346654000     -2.867694000      1.697225000
C       -2.104225000      1.090416000      0.866517000
C       -1.948222000      1.293354000      2.245823000
H       -1.584712000      0.494596000      2.886490000
C       -2.236495000      2.546345000      2.821595000
C       -2.686899000      3.583489000      1.990133000
H       -2.901694000      4.560155000      2.427791000
C       -2.857599000      3.403920000      0.603527000
C       -2.561427000      2.149180000      0.054304000
H       -2.670967000      1.997336000     -1.021946000
C       -3.275112000      4.555921000     -0.277860000
H       -3.735101000      4.203732000     -1.210386000
H       -3.988162000      5.216668000      0.232689000
H       -2.398958000      5.165443000     -0.549533000
C       -2.064839000      2.751426000      4.308268000
H       -1.114182000      2.326051000      4.659723000
H       -2.084951000      3.816175000      4.572203000
H       -2.869370000      2.252341000      4.869942000
C       -3.180705000     -1.326533000     -0.379142000
C       -4.377859000     -1.032835000      0.294379000
H       -4.402429000     -0.236572000      1.038068000
C       -5.544886000     -1.769108000      0.021564000
C       -5.482100000     -2.803166000     -0.928874000
H       -6.383118000     -3.382177000     -1.141793000
C       -4.293866000     -3.115564000     -1.615717000
C       -3.142524000     -2.362089000     -1.334505000
H       -2.209155000     -2.587953000     -1.853873000
C       -4.267654000     -4.235269000     -2.629310000
H       -4.983494000     -4.048665000     -3.443212000
H       -3.270958000     -4.354145000     -3.072828000
H       -4.550786000     -5.192123000     -2.166754000
C       -6.843245000     -1.444179000      0.721634000
H       -6.668225000     -0.913079000      1.665997000
H       -7.475877000     -0.799555000      0.091861000
H       -7.419752000     -2.353718000      0.937062000
C        3.109727000      0.262607000     -1.346873000
C        3.342823000     -0.840694000     -2.186642000
H        2.506620000     -1.454714000     -2.515063000
C        4.645813000     -1.141808000     -2.600501000
H        4.821994000     -2.000217000     -3.248413000
C        5.719253000     -0.339252000     -2.186977000
H        6.732686000     -0.573633000     -2.512236000
C        5.486435000      0.773564000     -1.365575000
H        6.315483000      1.409914000     -1.056338000
C        4.185378000      1.078127000     -0.946161000
H        4.008193000      1.951269000     -0.320305000
C        1.288413000      2.412367000     -0.571644000
C        0.755004000      3.030351000      0.574872000
H        0.502554000      2.437503000      1.450249000
C        0.532748000      4.412784000      0.580756000
H        0.119437000      4.885534000      1.470688000
C        0.829465000      5.180855000     -0.554293000
H        0.652403000      6.256338000     -0.545822000
C        1.355720000      4.566286000     -1.701775000
H        1.591221000      5.161943000     -2.583622000
C        1.583079000      3.185650000     -1.716004000
H        1.996798000      2.707761000     -2.603755000
H        0.229341000     -1.465375000     -1.871905000
H        0.664488000      0.213836000     -3.278364000

95
TSIII (M11L,SDD/6-31G*)
Ir       0.114360000      0.854720000     -1.518380000
Fe      -2.028230000     -0.130590000      2.719560000
P        1.659340000      0.436620000      0.089900000
P       -1.265420000     -0.867760000     -0.566780000
C       -1.095460000     -1.074710000      1.204990000
C       -0.148160000     -0.408550000      2.055530000
C       -0.295060000     -0.956240000      3.352610000
H        0.245550000     -0.639390000      4.245420000
C       -1.322540000     -1.926970000      3.325510000
H       -1.703370000     -2.477110000      4.187280000
C       -1.818360000     -1.999570000      2.013550000
H       -2.641900000     -2.629280000      1.672220000
C       -2.229920000      1.822680000      3.207710000
H       -1.399840000      2.527340000      3.292780000
C       -2.726820000      0.993510000      4.243050000
H       -2.346290000      0.941960000      5.264200000
C       -3.762650000      0.201890000      3.701830000
H       -4.312050000     -0.578800000      4.230730000
C       -3.900350000      0.528930000      2.334250000
H       -4.591560000      0.060950000      1.630220000
C       -2.952950000      1.539410000      2.030710000
H       -2.784940000      2.001530000      1.052980000
C        0.788090000      0.715400000      1.707520000
H        0.167750000      1.598150000      1.437090000
C        1.658940000      1.142400000      2.869000000
H        1.028660000      1.413630000      3.732470000
H        2.360600000      0.360350000      3.200470000
H        2.251600000      2.033030000      2.615060000
C        2.378830000     -1.223910000      0.085340000
C        2.543550000     -1.978590000      1.242930000
H        2.233420000     -1.586650000      2.217070000
C        3.087110000     -3.256570000      1.188930000
C        3.458600000     -3.767830000     -0.048470000
H        3.864890000     -4.786670000     -0.104410000
C        3.313170000     -3.034800000     -1.219300000
C        2.775740000     -1.756670000     -1.136710000
H        2.646130000     -1.174490000     -2.057360000
C        3.699070000     -3.608200000     -2.536940000
H        4.711740000     -3.288440000     -2.837110000
H        3.700440000     -4.708830000     -2.515700000
H        3.012710000     -3.283240000     -3.334870000
C        3.270690000     -4.055940000      2.431010000
H        2.638340000     -3.683870000      3.251600000
H        3.030870000     -5.118730000      2.271390000
H        4.315780000     -4.018030000      2.782940000
C        3.077880000      1.560120000      0.175530000
C        4.343120000      1.114640000      0.527770000
H        4.527520000      0.047690000      0.703350000
C        5.399290000      2.013710000      0.662560000
C        5.151600000      3.361870000      0.456950000
H        5.977350000      4.077650000      0.564950000
C        3.888140000      3.836570000      0.112020000
C        2.858080000      2.920140000     -0.032140000
H        1.860050000      3.275340000     -0.320910000
C        3.661510000      5.290630000     -0.107200000
H        4.268220000      5.669940000     -0.945970000
H        2.607690000      5.509850000     -0.333680000
H        3.946520000      5.882460000      0.777950000
C        6.762060000      1.524840000      1.007810000
H        6.740670000      0.820780000      1.854940000
H        7.220310000      0.984580000      0.162470000
H        7.436640000      2.352760000      1.272040000
C       -3.056860000     -0.843740000     -0.868870000
C       -3.671780000      0.372370000     -1.154100000
H       -3.074870000      1.293590000     -1.207740000
C       -5.042820000      0.431100000     -1.346840000
H       -5.516840000      1.393060000     -1.567840000
C       -5.808090000     -0.720770000     -1.266860000
H       -6.890420000     -0.673420000     -1.426020000
C       -5.199350000     -1.937910000     -0.999670000
H       -5.798400000     -2.853230000     -0.950050000
C       -3.830030000     -2.001440000     -0.806170000
H       -3.355480000     -2.971470000     -0.613610000
C       -0.768590000     -2.478510000     -1.250320000
C       -0.265260000     -3.525780000     -0.488450000
H       -0.193380000     -3.433400000      0.600840000
C        0.178210000     -4.687970000     -1.102990000
H        0.580350000     -5.501630000     -0.489420000
C        0.123230000     -4.817180000     -2.479350000
H        0.479030000     -5.733700000     -2.961420000
C       -0.383780000     -3.778580000     -3.247170000
H       -0.433340000     -3.871830000     -4.337040000
C       -0.821960000     -2.617740000     -2.637760000
H       -1.209060000     -1.794510000     -3.252950000
H        0.779920000     -0.216180000     -2.413320000
H       -1.274320000      1.911170000     -2.784450000
H        1.142300000      1.882950000     -2.253800000
H       -1.019390000      1.113780000     -2.928490000
O       -1.992880000      3.260270000     -3.023480000
C       -2.404820000      3.843150000     -1.992000000
O       -2.291270000      3.472620000     -0.822970000
C       -3.101580000      5.164790000     -2.255770000
H       -2.357490000      5.918520000     -2.561540000
H       -3.815550000      5.078910000     -3.089250000
H       -3.622360000      5.538990000     -1.362680000

95
TSIV (M11L,SDD/6-31G*)
Ir       0.404006000     -0.350923000     -1.215800000
Fe      -3.367088000      1.850526000      1.180202000
P        1.092134000      1.076909000      0.463378000
P       -1.615385000     -0.806979000     -0.265914000
C       -2.126783000      0.261477000      1.077780000
C       -1.454303000      1.409610000      1.612057000
C       -2.149411000      1.791381000      2.786238000
H       -1.923488000      2.655157000      3.412030000
C       -3.242795000      0.916751000      2.974766000
H       -3.993469000      0.993234000      3.762491000
C       -3.237767000     -0.017551000      1.928662000
H       -3.963393000     -0.819737000      1.783275000
C       -3.395854000      3.702730000      0.373222000
H       -2.563423000      4.406649000      0.436439000
C       -4.435723000      3.557370000      1.323569000
H       -4.547672000      4.130011000      2.245162000
C       -5.266239000      2.498311000      0.896826000
H       -6.126480000      2.104255000      1.440388000
C       -4.739991000      1.978997000     -0.305120000
H       -5.135896000      1.132211000     -0.867423000
C       -3.581904000      2.729659000     -0.629074000
H       -2.921390000      2.553561000     -1.481078000
C       -0.290266000      2.159788000      1.034228000
H       -0.608389000      2.593641000      0.061812000
C        0.157538000      3.299132000      1.922582000
H       -0.684922000      3.981052000      2.123365000
H        0.543791000      2.948405000      2.893719000
H        0.944156000      3.898065000      1.442689000
C        1.846881000      0.271635000      1.890906000
C        1.170791000      0.089046000      3.094080000
H        0.180551000      0.528975000      3.254812000
C        1.736970000     -0.658672000      4.118176000
C        2.989444000     -1.226388000      3.913919000
H        3.437821000     -1.831146000      4.713140000
C        3.683316000     -1.064433000      2.722910000
C        3.097486000     -0.309040000      1.714962000
H        3.625981000     -0.199047000      0.758863000
C        4.994234000     -1.727337000      2.493814000
H        5.733003000     -1.036978000      2.056800000
H        5.415600000     -2.136308000      3.424157000
H        4.885657000     -2.563389000      1.780439000
C        1.022968000     -0.833844000      5.412178000
H       -0.044667000     -0.579194000      5.324027000
H        1.095744000     -1.869291000      5.779984000
H        1.448560000     -0.188741000      6.199788000
C        2.287692000      2.314024000     -0.109615000
C        3.342196000      2.746494000      0.681793000
H        3.520997000      2.294125000      1.664135000
C        4.183239000      3.770182000      0.250932000
C        3.932745000      4.360770000     -0.977545000
H        4.589877000      5.169339000     -1.324310000
C        2.872703000      3.957285000     -1.785325000
C        2.059543000      2.926952000     -1.340296000
H        1.237516000      2.583403000     -1.980009000
C        2.627296000      4.618782000     -3.095819000
H        3.525971000      4.602248000     -3.733397000
H        1.812851000      4.131232000     -3.652058000
H        2.355048000      5.679825000     -2.968186000
C        5.323902000      4.209694000      1.100315000
H        5.829502000      5.090224000      0.677060000
H        4.996846000      4.466614000      2.120874000
H        6.078213000      3.412367000      1.205270000
C       -3.018753000     -0.847141000     -1.420369000
C       -2.968176000     -0.148179000     -2.622241000
H       -2.053385000      0.381385000     -2.908824000
C       -4.065503000     -0.119731000     -3.467480000
H       -4.008279000      0.435057000     -4.409439000
C       -5.222013000     -0.801751000     -3.129537000
H       -6.085507000     -0.787811000     -3.802385000
C       -5.278466000     -1.512523000     -1.940712000
H       -6.184638000     -2.064607000     -1.671202000
C       -4.187039000     -1.533450000     -1.090263000
H       -4.246206000     -2.108231000     -0.159289000
C       -1.640488000     -2.457822000      0.477759000
C       -1.349071000     -2.646001000      1.824784000
H       -1.183003000     -1.783396000      2.481542000
C       -1.259461000     -3.925374000      2.346350000
H       -1.029763000     -4.061365000      3.407770000
C       -1.455584000     -5.025815000      1.529389000
H       -1.384200000     -6.036527000      1.943730000
C       -1.729443000     -4.845758000      0.183124000
H       -1.870482000     -5.711628000     -0.471423000
C       -1.813359000     -3.569927000     -0.342691000
H       -2.011436000     -3.439056000     -1.413657000
H       -0.236845000      0.918596000     -1.859135000
O        2.212241000      0.083431000     -2.205030000
C        2.379564000     -0.362134000     -3.362340000
O        1.526805000     -1.023612000     -3.990701000
C        3.694165000     -0.100073000     -4.004638000
H        4.105741000      0.862149000     -3.672637000
H        4.395052000     -0.887751000     -3.685260000
H        3.623013000     -0.133844000     -5.098821000
I        2.083679000     -3.165444000     -0.497500000
H        0.552255000     -1.202191000     -3.141903000
H       -0.155292000     -1.385815000     -2.564144000

125
TSV (S) (M11L,SDD/6-31G*)
Ir       0.158169000      0.786360000      0.525979000
Fe      -0.519626000     -3.481541000     -1.915331000
P       -1.889311000      0.684367000     -0.614551000
P        0.081732000     -1.471500000      0.886439000
C       -0.929187000     -2.442271000     -0.232701000
C       -1.729187000     -1.979642000     -1.330061000
C       -2.493946000     -3.078273000     -1.786771000
H       -3.170966000     -3.073604000     -2.642301000
C       -2.171235000     -4.212063000     -1.006521000
H       -2.554223000     -5.222043000     -1.158491000
C       -1.208005000     -3.830612000     -0.059341000
H       -0.734544000     -4.488271000      0.671939000
C        0.312764000     -2.962940000     -3.687831000
H        0.015193000     -2.097440000     -4.283511000
C       -0.253595000     -4.259111000     -3.758911000
H       -1.070924000     -4.567362000     -4.412141000
C        0.382786000     -5.064080000     -2.790111000
H        0.132648000     -6.100760000     -2.559081000
C        1.334115000     -4.271759000     -2.109571000
H        1.966146000     -4.594368000     -1.279721000
C        1.292824000     -2.973759000     -2.675691000
H        1.896023000     -2.119688000     -2.360951000
C       -1.739249000     -0.608202000     -1.933251000
H       -0.714249000     -0.396891000     -2.311841000
C       -2.677979000     -0.474184000     -3.111361000
H       -2.438318000     -1.235233000     -3.872981000
H       -3.737859000     -0.595545000     -2.840091000
H       -2.572821000      0.508277000     -3.592901000
C       -3.326770000      0.323026000      0.419999000
C       -4.305739000     -0.606936000      0.088689000
H       -4.269659000     -1.148436000     -0.861411000
C       -5.348329000     -0.885897000      0.966129000
C       -5.390350000     -0.216587000      2.182559000
H       -6.201979000     -0.441968000      2.887039000
C       -4.434421000      0.729214000      2.534119000
C       -3.406561000      0.992716000      1.638519000
H       -2.639092000      1.730307000      1.907999000
C       -4.466702000      1.389404000      3.866299000
H       -4.016073000      2.393095000      3.838589000
H       -5.492142000      1.482643000      4.254719000
H       -3.893961000      0.801755000      4.606329000
C       -6.406268000     -1.864448000      0.595269000
H       -6.041017000     -2.601118000     -0.136711000
H       -6.782297000     -2.411869000      1.472979000
H       -7.275118000     -1.360109000      0.138889000
C       -2.281923000      2.178517000     -1.546991000
C       -3.509713000      2.824385000     -1.467881000
H       -4.298113000      2.439154000     -0.810051000
C       -3.750445000      3.969805000     -2.217781000
C       -2.737105000      4.454326000     -3.038791000
H       -2.913597000      5.370006000     -3.618331000
C       -1.502535000      3.824468000     -3.135501000
C       -1.290653000      2.676568000     -2.382351000
H       -0.304793000      2.190879000     -2.420681000
C       -0.406565000      4.377249000     -3.975571000
H       -0.654127000      5.374179000     -4.369001000
H        0.527575000      4.458350000     -3.394051000
H       -0.185615000      3.726770000     -4.838501000
C       -5.069086000      4.657033000     -2.157081000
H       -5.647405000      4.353133000     -1.271901000
H       -4.956447000      5.752104000     -2.131241000
H       -5.682885000      4.424393000     -3.043861000
C        1.614093000     -2.435028000      1.026769000
C        2.713963000     -2.066347000      0.262669000
H        2.662211000     -1.160907000     -0.350761000
C        3.875894000     -2.818765000      0.275829000
H        4.735313000     -2.505764000     -0.328591000
C        3.948655000     -3.956215000      1.063679000
H        4.865756000     -4.553504000      1.083319000
C        2.859585000     -4.331647000      1.835469000
H        2.915097000     -5.225207000      2.465519000
C        1.698074000     -3.577008000      1.820749000
H        0.848315000     -3.883109000      2.441879000
C       -0.716258000     -1.731071000      2.499799000
C       -2.036617000     -2.146093000      2.620749000
H       -2.615387000     -2.420073000      1.731549000
C       -2.639827000     -2.201633000      3.868699000
H       -3.682297000     -2.528255000      3.948609000
C       -1.931098000     -1.849113000      5.003799000
H       -2.408618000     -1.897743000      5.987699000
C       -0.611268000     -1.436221000      4.891389000
H       -0.042959000     -1.158500000      5.785009000
C       -0.011028000     -1.371150000      3.647909000
H        1.031551000     -1.034699000      3.566119000
H       -0.570851000      0.880979000      1.882029000
H        1.682909000      0.927122000      1.291029000
O       -0.040574000      2.871510000      0.580069000
C        0.616416000      3.654831000     -0.168691000
O        1.519426000      3.324122000     -0.927821000
C        0.161064000      5.085320000     -0.114121000
H       -0.661966000      5.222019000     -0.836701000
H       -0.235687000      5.360259000      0.873329000
H        0.970613000      5.770581000     -0.401541000
C        2.213434000      5.004173000      2.540279000
H        2.900294000      5.134653000      3.400659000
H        2.230863000      5.918733000      1.932669000
H        1.189704000      4.846521000      2.933409000
O        2.616385000      3.955233000      1.728549000
C        2.651357000      2.784783000      2.438999000
H        3.375226000      2.864864000      3.286199000
H        1.669257000      2.531252000      2.886329000
C        3.158248000      1.651394000      1.588609000
C        3.710439000      0.516554000      2.367339000
H        3.970560000     -0.350085000      1.747759000
H        4.614419000      0.848146000      2.904249000
H        2.984340000      0.205513000      3.131839000
N        3.647878000      1.979884000      0.405559000
C        4.534209000      1.195265000     -0.364011000
C        5.864409000      1.071497000      0.050729000
C        6.718980000      0.281998000     -0.713381000
H        7.761880000      0.177839000     -0.393341000
C        6.283190000     -0.338522000     -1.865411000
H        6.971401000     -0.953932000     -2.453401000
C        4.978320000     -0.158184000     -2.290201000
H        4.630991000     -0.627074000     -3.218031000
C        4.088249000      0.618425000     -1.562331000
C        6.420708000      1.792428000      1.228769000
H        5.755767000      2.584107000      1.602879000
H        6.641009000      1.108218000      2.064969000
H        7.378257000      2.265489000      0.960269000
C        2.709119000      0.827003000     -2.079831000
H        1.949289000      0.789242000     -1.279811000
H        2.587348000      1.821753000     -2.537041000
H        2.462460000      0.072643000     -2.843711000
H        3.135967000      2.734074000     -0.069131000

126
TSVI (S) (M11L,SDD/6-31G*)
Ir       0.164600000      0.780190000      0.661090000
Fe      -0.353330000     -3.008740000     -2.446780000
P       -1.866430000      0.837780000     -0.446350000
P        0.014360000     -1.586350000      0.724810000
C       -0.911900000     -2.342930000     -0.620690000
C       -1.633250000     -1.662000000     -1.659820000
C       -2.337470000     -2.645980000     -2.395230000
H       -2.947440000     -2.466480000     -3.281450000
C       -2.054010000     -3.917220000     -1.846240000
H       -2.403330000     -4.874160000     -2.237040000
C       -1.175330000     -3.736830000     -0.765770000
H       -0.743910000     -4.531080000     -0.153840000
C        0.642870000     -2.105140000     -3.960300000
H        0.405130000     -1.116120000     -4.358360000
C        0.084130000     -3.333870000     -4.389480000
H       -0.668430000     -3.458550000     -5.169480000
C        0.623380000     -4.360770000     -3.584880000
H        0.351070000     -5.416470000     -3.630910000
C        1.508280000     -3.774070000     -2.651470000
H        2.056200000     -4.298120000     -1.865540000
C        1.523860000     -2.379000000     -2.894150000
H        2.092110000     -1.638020000     -2.328850000
C       -1.640300000     -0.194540000     -1.981150000
H       -0.604250000      0.098210000     -2.262540000
C       -2.522380000      0.145190000     -3.161720000
H       -2.218690000     -0.441890000     -4.045400000
H       -3.590130000     -0.056230000     -2.978420000
H       -2.429410000      1.206480000     -3.434390000
C       -3.277650000      0.166710000      0.479570000
C       -4.223570000     -0.698230000     -0.064810000
H       -4.160190000     -1.008660000     -1.112860000
C       -5.266060000     -1.195410000      0.707330000
C       -5.348910000     -0.809170000      2.040660000
H       -6.158600000     -1.211160000      2.664520000
C       -4.430350000      0.063200000      2.607450000
C       -3.398170000      0.546400000      1.811570000
H       -2.656920000      1.223530000      2.254540000
C       -4.514000000      0.448770000      4.042220000
H       -4.719930000      1.525560000      4.162710000
H       -5.308440000     -0.102520000      4.567330000
H       -3.562910000      0.251420000      4.564980000
C       -6.280740000     -2.109290000      0.114580000
H       -5.910050000     -2.585890000     -0.805980000
H       -6.572340000     -2.906400000      0.816230000
H       -7.205540000     -1.567990000     -0.149260000
C       -2.493680000      2.413520000     -1.097260000
C       -3.855320000      2.691420000     -1.114960000
H       -4.570310000      1.990500000     -0.668090000
C       -4.338490000      3.859640000     -1.695990000
C       -3.431730000      4.727830000     -2.284880000
H       -3.803060000      5.646830000     -2.758400000
C       -2.063790000      4.472980000     -2.290650000
C       -1.601140000      3.314830000     -1.675240000
H       -0.517380000      3.129980000     -1.648020000
C       -1.124010000      5.418750000     -2.952880000
H       -1.278170000      6.451100000     -2.596470000
H       -0.074620000      5.140700000     -2.769130000
H       -1.292600000      5.442080000     -4.043430000
C       -5.792890000      4.175220000     -1.666200000
H       -6.409620000      3.263590000     -1.642730000
H       -6.056340000      4.761220000     -0.769000000
H       -6.099570000      4.772750000     -2.538460000
C        1.497090000     -2.641080000      0.838420000
C        2.685790000     -2.177910000      0.287780000
H        2.721470000     -1.169340000     -0.139180000
C        3.825000000     -2.965340000      0.279260000
H        4.751650000     -2.578030000     -0.161200000
C        3.789440000     -4.231900000      0.839300000
H        4.687640000     -4.858010000      0.842320000
C        2.615570000     -4.698860000      1.411720000
H        2.586650000     -5.693430000      1.869170000
C        1.477270000     -3.909640000      1.414900000
H        0.559870000     -4.288650000      1.881030000
C       -0.910220000     -2.097590000      2.209120000
C       -2.136110000     -2.751410000      2.183240000
H       -2.594780000     -3.031230000      1.228860000
C       -2.807230000     -3.030570000      3.365440000
H       -3.777500000     -3.537720000      3.326180000
C       -2.261690000     -2.667370000      4.583800000
H       -2.794500000     -2.888160000      5.514560000
C       -1.036200000     -2.017210000      4.619840000
H       -0.595540000     -1.723620000      5.578340000
C       -0.370730000     -1.730890000      3.442590000
H        0.590300000     -1.199800000      3.478120000
H       -0.519680000      0.837810000      2.051030000
H        1.694260000      0.861410000      1.425590000
O        1.804620000      4.232120000     -1.764420000
C        2.015850000      4.691190000     -0.638680000
O        2.923050000      4.353440000      0.152460000
C        1.075260000      5.775870000     -0.141430000
H        1.431140000      6.245200000      0.788070000
H        0.920860000      6.555780000     -0.904590000
H        0.082230000      5.333360000      0.058050000
C        1.083610000      2.968480000      4.250040000
H        0.349710000      3.340610000      3.506280000
H        0.542630000      2.465150000      5.063800000
H        1.624870000      3.840760000      4.670700000
O        1.945570000      2.042930000      3.692560000
C        2.654640000      2.592720000      2.649580000
H        2.054130000      3.291350000      2.039800000
H        3.528450000      3.172520000      3.033030000
C        3.218010000      1.496560000      1.790840000
C        3.695330000      0.289880000      2.512190000
H        4.088430000     -0.485430000      1.842770000
H        4.500280000      0.595920000      3.203520000
H        2.889250000     -0.132400000      3.124580000
N        3.782410000      1.898830000      0.668940000
C        4.580780000      1.101230000     -0.176970000
C        5.888470000      0.770310000      0.187790000
C        6.634920000     -0.018830000     -0.683960000
H        7.661580000     -0.283130000     -0.404920000
C        6.114400000     -0.443660000     -1.889180000
H        6.718730000     -1.060210000     -2.562580000
C        4.835130000     -0.062790000     -2.257500000
H        4.425370000     -0.371650000     -3.226680000
C        4.054610000      0.724130000     -1.421880000
C        6.522450000      1.262060000      1.441560000
H        5.983430000      2.113060000      1.882700000
H        6.587130000      0.472760000      2.209390000
H        7.555540000      1.587580000      1.243000000
C        2.697830000      1.156680000     -1.848810000
H        1.911140000      0.744960000     -1.185060000
H        2.566030000      2.255120000     -1.837250000
H        2.479020000      0.797270000     -2.867510000
H        3.458430000      2.829850000      0.296990000
H        0.179780000      2.412850000      0.765210000

126
TSVI (R) (M11L,SDD/6-31G*)
Ir       0.109120000      0.700790000      0.809610000
Fe      -0.880500000     -2.432620000     -2.844970000
P       -1.963940000      1.109680000     -0.120020000
P       -0.258710000     -1.638540000      0.483180000
C       -1.315220000     -2.067580000     -0.908900000
C       -2.005370000     -1.147360000     -1.769440000
C       -2.821390000     -1.914850000     -2.635460000
H       -3.441560000     -1.524190000     -3.443330000
C       -2.640440000     -3.285060000     -2.338820000
H       -3.091120000     -4.120070000     -2.877360000
C       -1.715330000     -3.382820000     -1.286580000
H       -1.337200000     -4.310010000     -0.852820000
C        0.174250000     -1.352400000     -4.192640000
H        0.030060000     -0.286800000     -4.384430000
C       -0.513030000     -2.414970000     -4.829120000
H       -1.286430000     -2.313160000     -5.591900000
C       -0.067370000     -3.625680000     -4.256170000
H       -0.445530000     -4.621110000     -4.494450000
C        0.888160000     -3.319020000     -3.260010000
H        1.392590000     -4.034930000     -2.607510000
C        1.041050000     -1.911810000     -3.231210000
H        1.688930000     -1.354160000     -2.553090000
C       -1.877790000      0.348390000     -1.820330000
H       -0.822670000      0.587380000     -2.083050000
C       -2.739730000      0.979360000     -2.891030000
H       -2.516340000      0.528370000     -3.873150000
H       -3.819710000      0.860830000     -2.707900000
H       -2.537320000      2.056660000     -2.978660000
C       -3.423340000      0.447880000      0.727690000
C       -4.473900000     -0.189420000      0.074230000
H       -4.467840000     -0.302570000     -1.015000000
C       -5.548010000     -0.709270000      0.786920000
C       -5.550870000     -0.579750000      2.170750000
H       -6.384050000     -1.007140000      2.744820000
C       -4.521510000      0.059910000      2.849760000
C       -3.461080000      0.571680000      2.112600000
H       -2.628170000      1.055600000      2.638550000
C       -4.531890000      0.168630000      4.333810000
H       -4.909100000      1.151100000      4.666010000
H       -5.175080000     -0.597830000      4.792920000
H       -3.518770000      0.059100000      4.752670000
C       -6.674240000     -1.377970000      0.079420000
H       -6.368400000     -1.749820000     -0.910690000
H       -7.071230000     -2.228550000      0.654920000
H       -7.517000000     -0.683960000     -0.081620000
C       -2.390420000      2.838280000     -0.474160000
C       -3.709660000      3.280170000     -0.468540000
H       -4.520870000      2.599660000     -0.182400000
C       -4.021960000      4.588330000     -0.817210000
C       -2.989080000      5.439810000     -1.190510000
H       -3.226730000      6.476360000     -1.466350000
C       -1.663240000      5.024210000     -1.212910000
C       -1.373750000      3.714800000     -0.840990000
H       -0.323000000      3.394360000     -0.814400000
C       -0.574830000      5.951480000     -1.628000000
H       -0.755120000      6.974780000     -1.261750000
H        0.404890000      5.606950000     -1.257670000
H       -0.511600000      6.020390000     -2.728180000
C       -5.428560000      5.074680000     -0.779250000
H       -6.140000000      4.253100000     -0.607330000
H       -5.577230000      5.812340000      0.027140000
H       -5.711890000      5.576900000     -1.718430000
C        1.096490000     -2.854660000      0.375790000
C        2.336900000     -2.433760000     -0.088420000
H        2.488670000     -1.376070000     -0.330870000
C        3.383840000     -3.327700000     -0.242070000
H        4.353310000     -2.972520000     -0.611090000
C        3.202200000     -4.662030000      0.082310000
H        4.026670000     -5.373580000     -0.030490000
C        1.976040000     -5.092020000      0.567470000
H        1.832360000     -6.142790000      0.840450000
C        0.930780000     -4.196050000      0.717510000
H       -0.028250000     -4.548820000      1.116020000
C       -1.190550000     -2.278040000      1.914980000
C       -2.484270000     -2.779750000      1.842020000
H       -2.998640000     -2.847990000      0.877160000
C       -3.150940000     -3.172460000      2.993760000
H       -4.173860000     -3.557400000      2.918310000
C       -2.536480000     -3.070170000      4.228860000
H       -3.067660000     -3.375890000      5.136330000
C       -1.242770000     -2.575060000      4.311860000
H       -0.746260000     -2.489750000      5.284170000
C       -0.578870000     -2.180640000      3.165380000
H        0.440960000     -1.778400000      3.241240000
H       -0.479220000      0.533340000      2.236360000
H        1.737680000      0.609090000      1.366200000
O        2.055590000      4.257750000     -0.338060000
C        3.197820000      4.708650000     -0.209670000
O        4.218150000      4.070720000      0.125020000
C        3.388310000      6.187500000     -0.496670000
H        3.149200000      6.398810000     -1.552290000
H        2.683930000      6.787230000      0.102250000
H        4.413620000      6.532360000     -0.295930000
H        2.502570000      3.090710000      2.159020000
C        2.898870000      2.232830000      2.719860000
H        3.787600000      2.564410000      3.282740000
H        2.143610000      1.888960000      3.438080000
C        3.306520000      1.134540000      1.802930000
C        3.568530000     -0.206140000      2.448930000
H        3.915250000     -0.955740000      1.706220000
H        2.628890000     -0.592370000      2.895720000
N        3.951720000      1.515380000      0.726280000
C        4.534080000      0.688610000     -0.260170000
C        5.793710000      0.116310000     -0.069950000
C        6.331940000     -0.641570000     -1.107190000
H        7.320790000     -1.093770000     -0.967690000
C        5.660370000     -0.802530000     -2.302290000
H        6.106320000     -1.394530000     -3.108150000
C        4.435760000     -0.185670000     -2.490880000
H        3.911360000     -0.280900000     -3.449340000
C        3.860460000      0.578940000     -1.485260000
C        6.587700000      0.319130000      1.171700000
H        6.245940000      1.183350000      1.756510000
H        6.544980000     -0.559640000      1.837060000
H        7.649190000      0.470810000      0.921460000
C        2.547730000      1.244690000     -1.702950000
H        1.742320000      0.698850000     -1.170240000
H        2.512880000      2.282610000     -1.329080000
H        2.280880000      1.243480000     -2.771930000
H        3.920260000      2.551740000      0.476890000
H        0.238070000      2.257530000      1.245550000
O        4.518850000      0.012060000      3.431080000
C        4.832820000     -1.171890000      4.071220000
H        5.241890000     -1.927060000      3.368330000
H        3.946760000     -1.616460000      4.569130000
H        5.592680000     -0.945350000      4.832380000

119
TSVII (S) (M11L,SDD/6-31G*)
Ir       0.139498000      1.091488000      0.520258000
Fe       0.113042000     -2.962409000     -2.195853000
P       -1.883151000      0.819782000     -0.578810000
P        0.215480000     -1.250299000      0.845810000
C       -0.574060000     -2.230041000     -0.440437000
C       -1.353051000     -1.741716000     -1.545458000
C       -1.904220000     -2.869304000     -2.199908000
H       -2.510470000     -2.849607000     -3.106511000
C       -1.466597000     -4.040134000     -1.540035000
H       -1.676191000     -5.064607000     -1.850874000
C       -0.647210000     -3.653526000     -0.467570000
H       -0.130384000     -4.327349000      0.218340000
C        0.988731000     -2.082809000     -3.796235000
H        0.605450000     -1.193736000     -4.301902000
C        0.638855000     -3.423496000     -4.089746000
H       -0.066534000     -3.749688000     -4.855150000
C        1.315915000     -4.258493000     -3.175253000
H        1.213647000     -5.342575000     -3.105878000
C        2.076084000     -3.442808000     -2.307689000
H        2.681904000     -3.786228000     -1.466909000
C        1.877792000     -2.096545000     -2.702302000
H        2.313882000     -1.218990000     -2.219529000
C       -1.528416000     -0.322114000     -2.006714000
H       -0.527236000      0.056036000     -2.313296000
C       -2.422015000     -0.197480000     -3.220914000
H       -2.035711000     -0.825038000     -4.042138000
H       -3.463271000     -0.502127000     -3.031282000
H       -2.445549000      0.837389000     -3.591986000
C       -3.238554000      0.105218000      0.390891000
C       -4.084495000     -0.888573000     -0.092136000
H       -3.978023000     -1.266905000     -1.113801000
C       -5.072788000     -1.441116000      0.714702000
C       -5.197728000     -0.981075000      2.019647000
H       -5.957358000     -1.429937000      2.673524000
C       -4.375709000      0.017098000      2.527192000
C       -3.400042000      0.555278000      1.697917000
H       -2.729524000      1.326828000      2.096414000
C       -4.508234000      0.476975000      3.936153000
H       -5.105927000      1.401885000      4.007596000
H       -5.004488000     -0.278879000      4.563928000
H       -3.524907000      0.696759000      4.381989000
C       -5.979976000     -2.495106000      0.184071000
H       -5.501415000     -3.077364000     -0.618579000
H       -6.296729000     -3.195848000      0.971595000
H       -6.899600000     -2.057393000     -0.240697000
C       -2.601930000      2.273942000     -1.388059000
C       -3.965277000      2.524062000     -1.393935000
H       -4.653397000      1.855182000     -0.862547000
C       -4.483626000      3.627996000     -2.069751000
C       -3.608610000      4.459375000     -2.750608000
H       -4.008405000      5.330043000     -3.286866000
C       -2.234793000      4.226529000     -2.770155000
C       -1.744952000      3.132095000     -2.075933000
H       -0.661209000      2.945503000     -2.065502000
C       -1.324064000      5.143246000     -3.507736000
H       -1.380226000      6.171229000     -3.113460000
H       -0.275238000      4.816707000     -3.440265000
H       -1.588170000      5.204289000     -4.576180000
C       -5.947668000      3.895031000     -2.053519000
H       -6.208253000      4.777708000     -2.655958000
H       -6.519879000      3.038895000     -2.446853000
H       -6.314042000      4.069632000     -1.028567000
C        1.831548000     -2.067546000      1.053342000
C        2.952817000     -1.482906000      0.475613000
H        2.855223000     -0.513571000     -0.027494000
C        4.190205000     -2.101810000      0.527394000
H        5.059335000     -1.623026000      0.059181000
C        4.324026000     -3.317360000      1.178334000
H        5.300091000     -3.810382000      1.229453000
C        3.218459000     -3.901970000      1.777763000
H        3.321858000     -4.856012000      2.305103000
C        1.980544000     -3.282975000      1.717973000
H        1.117306000     -3.755013000      2.202542000
C       -0.664772000     -1.733740000      2.361031000
C       -1.798740000     -2.536370000      2.379155000
H       -2.194276000     -2.957608000      1.448576000
C       -2.458190000     -2.788631000      3.573493000
H       -3.355595000     -3.416792000      3.570613000
C       -1.992067000     -2.247989000      4.758578000
H       -2.515444000     -2.448548000      5.699141000
C       -0.858972000     -1.446960000      4.749815000
H       -0.482877000     -1.013842000      5.682470000
C       -0.204969000     -1.187812000      3.559808000
H        0.681955000     -0.539513000      3.556909000
H       -0.574490000      1.214862000      1.890043000
H        1.634360000      1.378131000      1.287293000
C        0.778080000      3.711121000      3.979563000
H       -0.009035000      3.932378000      3.231128000
H        0.320722000      3.201953000      4.838159000
H        1.216652000      4.668790000      4.324204000
O        1.740259000      2.858282000      3.462203000
C        2.367757000      3.414979000      2.381639000
H        1.663800000      3.938736000      1.704349000
H        3.129376000      4.165345000      2.703907000
C        3.115125000      2.358557000      1.628948000
C        3.759354000      1.292119000      2.418054000
H        4.240047000      0.525950000      1.797784000
H        4.527532000      1.760025000      3.059818000
H        3.026805000      0.822354000      3.085112000
N        3.589838000      2.736142000      0.460312000
C        4.452557000      2.002161000     -0.386382000
C        5.797741000      1.846061000     -0.047989000
C        6.597278000      1.095419000     -0.905818000
H        7.654649000      0.960211000     -0.652694000
C        6.089157000      0.552408000     -2.068063000
H        6.737456000     -0.029292000     -2.730633000
C        4.766641000      0.772337000     -2.413409000
H        4.367524000      0.370696000     -3.351749000
C        3.928173000      1.506812000     -1.588034000
C        6.408124000      2.472944000      1.155085000
H        5.801433000      3.295074000      1.562203000
H        6.565339000      1.740966000      1.964511000
H        7.399854000      2.881230000      0.907709000
C        2.508185000      1.728242000     -1.978735000
H        1.828627000      1.084546000     -1.387266000
H        2.172271000      2.768817000     -1.836914000
H        2.349200000      1.469816000     -3.036861000
H        3.115551000      3.529135000      0.030732000
H        0.047150000      2.731699000      0.429692000

119
TSVII (R) (M11L,SDD/6-31G*)
Ir       0.077940000      1.035449000      0.661040000
Fe      -0.172998000     -2.253717000     -2.855781000
P       -2.088303000      0.912694000     -0.188629000
P        0.220860000     -1.318248000      0.477583000
C       -0.682892000     -2.014454000     -0.914314000
C       -1.605402000     -1.329535000     -1.780550000
C       -2.179721000     -2.303977000     -2.631653000
H       -2.885108000     -2.108506000     -3.440158000
C       -1.619290000     -3.565438000     -2.329221000
H       -1.821037000     -4.497530000     -2.859004000
C       -0.699287000     -3.391410000     -1.283290000
H       -0.077374000     -4.172727000     -0.842623000
C        0.476848000     -0.948290000     -4.259440000
H        0.003552000      0.011227000     -4.478874000
C        0.145793000     -2.193197000     -4.847729000
H       -0.632220000     -2.362747000     -5.593233000
C        0.954926000     -3.183834000     -4.251103000
H        0.902111000     -4.255253000     -4.450468000
C        1.779880000     -2.562199000     -3.287135000
H        2.492994000     -3.063706000     -2.630113000
C        1.487141000     -1.175788000     -3.302702000
H        1.944513000     -0.418307000     -2.661402000
C       -1.898999000      0.143137000     -1.871533000
H       -0.968296000      0.651476000     -2.210483000
C       -2.958122000      0.471802000     -2.901085000
H       -2.653069000      0.096605000     -3.892768000
H       -3.943213000      0.037547000     -2.669547000
H       -3.093117000      1.558726000     -2.998975000
C       -3.289745000     -0.066192000      0.749621000
C       -4.166060000     -0.971584000      0.159148000
H       -4.167852000     -1.122179000     -0.925223000
C       -5.048841000     -1.718384000      0.930979000
C       -5.035081000     -1.544247000      2.309446000
H       -5.711668000     -2.147069000      2.929982000
C       -4.177163000     -0.642803000      2.926854000
C       -3.308284000      0.093481000      2.131585000
H       -2.611072000      0.793641000      2.609399000
C       -4.164296000     -0.487312000      4.406755000
H       -4.781688000      0.368180000      4.730481000
H       -4.560876000     -1.381617000      4.911490000
H       -3.145226000     -0.306873000      4.784589000
C       -5.995849000     -2.672250000      0.291509000
H       -5.636122000     -3.005887000     -0.693928000
H       -6.160119000     -3.564796000      0.914665000
H       -6.985480000     -2.210032000      0.134241000
C       -2.941457000      2.474456000     -0.537977000
C       -4.296342000      2.651122000     -0.302387000
H       -4.891279000      1.844354000      0.142780000
C       -4.923129000      3.854730000     -0.621513000
C       -4.167593000      4.863880000     -1.197409000
H       -4.654337000      5.814386000     -1.452982000
C       -2.806967000      4.710058000     -1.455228000
C       -2.205496000      3.509567000     -1.112609000
H       -1.128879000      3.379967000     -1.292081000
C       -2.024131000      5.817719000     -2.066802000
H       -2.029499000      6.715551000     -1.426973000
H       -0.974190000      5.532149000     -2.230709000
H       -2.444924000      6.124437000     -3.038291000
C       -6.371565000      4.042970000     -0.336020000
H       -6.973803000      3.202516000     -0.716688000
H       -6.562614000      4.098187000      0.748718000
H       -6.759262000      4.968546000     -0.786497000
C        1.855376000     -2.114174000      0.357024000
C        2.910997000     -1.389153000     -0.184377000
H        2.753916000     -0.341377000     -0.469012000
C        4.157122000     -1.966193000     -0.362000000
H        4.974949000     -1.376752000     -0.793777000
C        4.365255000     -3.283322000      0.014209000
H        5.349064000     -3.744774000     -0.118884000
C        3.326346000     -4.012324000      0.572985000
H        3.489530000     -5.049497000      0.883606000
C        2.080147000     -3.433159000      0.746586000
H        1.270532000     -4.019660000      1.197556000
C       -0.503429000     -2.143494000      1.927082000
C       -1.594439000     -3.001810000      1.868375000
H       -2.055831000     -3.247003000      0.905605000
C       -2.129568000     -3.532873000      3.032923000
H       -2.994781000     -4.201794000      2.972061000
C       -1.582904000     -3.215739000      4.263653000
H       -2.010463000     -3.634520000      5.180478000
C       -0.491176000     -2.362025000      4.331602000
H       -0.051170000     -2.105891000      5.301010000
C        0.040474000     -1.828078000      3.172482000
H        0.897994000     -1.142859000      3.232606000
H       -0.454243000      0.866670000      2.108949000
H        1.642038000      1.229300000      1.263682000
H        1.846703000      3.752037000      2.434385000
C        2.420156000      2.938529000      2.897402000
H        3.181600000      3.379426000      3.563321000
H        1.747407000      2.327753000      3.511656000
C        3.119365000      2.110270000      1.893545000
C        3.699561000      0.809644000      2.384831000
H        4.270697000      0.284963000      1.591957000
H        2.870070000      0.140172000      2.693117000
N        3.611775000      2.727163000      0.846692000
C        4.381646000      2.177435000     -0.210408000
C        5.731148000      1.882676000     -0.012384000
C        6.436958000      1.342554000     -1.084008000
H        7.497110000      1.103373000     -0.945218000
C        5.834463000      1.132904000     -2.307556000
H        6.410521000      0.711920000     -3.137436000
C        4.510001000      1.487864000     -2.495441000
H        4.036896000      1.358370000     -3.475572000
C        3.762893000      2.028051000     -1.458326000
C        6.439654000      2.145182000      1.268629000
H        5.911767000      2.858520000      1.915722000
H        6.586309000      1.221405000      1.852993000
H        7.443846000      2.547646000      1.066158000
C        2.346008000      2.419648000     -1.695835000
H        1.640880000      1.687511000     -1.257161000
H        2.084842000      3.400928000     -1.266710000
H        2.133360000      2.462673000     -2.774489000
H        3.219705000      3.651679000      0.671448000
H       -0.047341000      2.650110000      0.928992000
O        4.496648000      1.139154000      3.464543000
C        5.072832000     -0.000959000      4.003110000
H        5.692237000     -0.539509000      3.257746000
H        4.304867000     -0.703526000      4.383703000
H        5.712199000      0.318538000      4.837103000

119
TSVIII (S) (M11L,SDD/6-31G*)
Ir       0.218154000     -1.247848000      0.050556000
Fe      -3.987749000      1.611422000     -0.960026000
P        0.597153000      0.957080000     -0.693436000
P       -1.986384000     -0.850544000      0.618543000
C       -2.615651000      0.801466000      0.294366000
C       -2.012610000      1.767650000     -0.582124000
C       -2.659861000      3.004484000     -0.352191000
H       -2.474660000      3.934264000     -0.890973000
C       -3.665006000      2.819195000      0.624699000
H       -4.369265000      3.577932000      0.968481000
C       -3.647932000      1.470403000      1.016770000
H       -4.313282000      1.005455000      1.746803000
C       -4.183732000      1.206111000     -2.934452000
H       -3.356207000      1.080426000     -3.635110000
C       -4.822786000      2.426290000     -2.605321000
H       -4.560017000      3.413055000     -2.990046000
C       -5.809216000      2.154249000     -1.634496000
H       -6.441080000      2.894348000     -1.141348000
C       -5.784260000      0.765563000     -1.358951000
H       -6.407596000      0.243288000     -0.631873000
C       -4.785378000      0.183458000     -2.170246000
H       -4.496151000     -0.868953000     -2.172504000
C       -0.928033000      1.537941000     -1.591465000
H       -1.202659000      0.654090000     -2.203272000
C       -0.754319000      2.725430000     -2.507808000
H       -1.702236000      2.941867000     -3.031065000
H       -0.470889000      3.638072000     -1.961127000
H        0.010921000      2.545385000     -3.276460000
C        0.900167000      2.279784000      0.511977000
C        1.294800000      3.570055000      0.162037000
H        1.510521000      3.817524000     -0.884306000
C        1.459239000      4.552081000      1.129757000
C        1.223791000      4.221973000      2.461534000
H        1.360320000      4.992057000      3.232764000
C        0.833126000      2.946803000      2.842736000
C        0.676386000      1.985315000      1.849756000
H        0.379556000      0.966149000      2.131189000
C        0.587540000      2.612299000      4.272366000
H        1.310379000      3.107835000      4.939450000
H       -0.415577000      2.940133000      4.597338000
H        0.645794000      1.526590000      4.452853000
C        1.885955000      5.929161000      0.759303000
H        2.054014000      6.026785000     -0.323452000
H        1.130123000      6.677475000      1.049191000
H        2.819805000      6.214894000      1.270681000
C        1.953813000      1.098930000     -1.886723000
C        3.199393000      1.592849000     -1.511860000
H        3.357118000      1.988889000     -0.499950000
C        4.270683000      1.580004000     -2.399954000
C        4.074997000      1.056108000     -3.671345000
H        4.912453000      1.048303000     -4.381772000
C        2.845308000      0.542340000     -4.069702000
C        1.794454000      0.561361000     -3.161464000
H        0.825829000      0.141091000     -3.466301000
C        2.659056000      0.000472000     -5.443373000
H        1.699704000     -0.528161000     -5.547083000
H        2.674594000      0.805189000     -6.197570000
H        3.463608000     -0.700239000     -5.717591000
C        5.604768000      2.098847000     -1.988747000
H        5.546260000      2.676940000     -1.054117000
H        6.326293000      1.278735000     -1.824042000
H        6.044623000      2.747815000     -2.762848000
C       -3.252342000     -2.005246000      0.018210000
C       -2.964369000     -2.888382000     -1.015948000
H       -1.949772000     -2.927366000     -1.427530000
C       -3.951744000     -3.720489000     -1.522220000
H       -3.714013000     -4.411192000     -2.337793000
C       -5.231292000     -3.680468000     -0.995811000
H       -6.010638000     -4.337939000     -1.394516000
C       -5.522863000     -2.812478000      0.046715000
H       -6.530629000     -2.786167000      0.474348000
C       -4.539862000     -1.980906000      0.551639000
H       -4.780409000     -1.302104000      1.379343000
C       -2.115343000     -1.031929000      2.425049000
C       -1.985993000      0.041480000      3.304426000
H       -1.920875000      1.066185000      2.920221000
C       -1.948119000     -0.172321000      4.673637000
H       -1.860644000      0.683933000      5.351464000
C       -2.031464000     -1.456481000      5.184788000
H       -2.006684000     -1.621419000      6.266662000
C       -2.148909000     -2.532277000      4.318431000
H       -2.217277000     -3.551698000      4.711969000
C       -2.184257000     -2.323246000      2.951457000
H       -2.272459000     -3.183916000      2.276802000
H       -0.175579000     -1.576781000     -1.418940000
H       -0.042963000     -2.844160000      0.371338000
C        1.483708000     -5.399467000     -1.722164000
H        0.672945000     -5.438719000     -0.967275000
H        1.040502000     -5.453400000     -2.725252000
H        2.145038000     -6.276218000     -1.573985000
O        2.185435000     -4.206535000     -1.646774000
C        2.792011000     -4.073920000     -0.427835000
H        2.098307000     -4.286084000      0.413697000
H        3.647744000     -4.783477000     -0.325069000
C        3.350970000     -2.693473000     -0.282875000
C        3.786805000     -1.989774000     -1.499054000
H        3.994816000     -0.928170000     -1.321304000
H        4.705256000     -2.480387000     -1.869793000
H        3.022729000     -2.091697000     -2.277735000
N        3.836734000     -2.423923000      0.911237000
C        4.284698000     -1.161536000      1.357895000
C        5.481978000     -0.614730000      0.898521000
C        5.819208000      0.658598000      1.349384000
H        6.755649000      1.107387000      0.998748000
C        5.018363000      1.338593000      2.244581000
H        5.305826000      2.337525000      2.586988000
C        3.875115000      0.738679000      2.745130000
H        3.262934000      1.255584000      3.493740000
C        3.490310000     -0.524342000      2.321398000
C        6.421213000     -1.352726000      0.011312000
H        6.232145000     -2.436517000      0.006470000
H        6.371205000     -1.002261000     -1.033756000
H        7.458045000     -1.194648000      0.345562000
C        2.313293000     -1.204881000      2.934515000
H        1.580243000     -1.593536000      2.201126000
H        2.620590000     -2.078501000      3.537721000
H        1.778482000     -0.525824000      3.616791000
H        3.512320000     -3.043091000      1.652644000
H        1.781510000     -1.766925000     -0.299415000

119
TSIX (S) (M11L,SDD/6-31G*)
Ir      -0.676305000      0.444017000      0.667880000
Fe       3.699518000     -2.128657000     -0.705706000
P        1.249133000      1.676298000      0.340735000
P        0.214797000     -1.527031000     -0.288545000
C        1.846810000     -1.364129000     -1.030003000
C        2.793363000     -0.325626000     -0.739500000
C        3.807498000     -0.390318000     -1.724398000
H        4.704990000      0.227915000     -1.763601000
C        3.520523000     -1.461824000     -2.601903000
H        4.148821000     -1.796237000     -3.428537000
C        2.326687000     -2.066853000     -2.174432000
H        1.843560000     -2.931739000     -2.633623000
C        4.660879000     -2.272919000      1.071402000
H        4.671006000     -1.500915000      1.842925000
C        5.573004000     -2.389755000     -0.005639000
H        6.398922000     -1.711036000     -0.224683000
C        5.181583000     -3.494720000     -0.790091000
H        5.653831000     -3.817329000     -1.719231000
C        4.025692000     -4.064289000     -0.203385000
H        3.464278000     -4.917321000     -0.586842000
C        3.713074000     -3.310914000      0.950390000
H        2.858747000     -3.474321000      1.609844000
C        2.774103000      0.616736000      0.424615000
H        2.611466000      0.020182000      1.346476000
C        4.075624000      1.372594000      0.553616000
H        4.916759000      0.664499000      0.650400000
H        4.279069000      1.999100000     -0.328877000
H        4.089664000      2.024889000      1.438333000
C        1.408719000      2.519928000     -1.256007000
C        2.335182000      3.525314000     -1.523257000
H        2.976905000      3.913556000     -0.722865000
C        2.444215000      4.069623000     -2.796900000
C        1.616579000      3.583286000     -3.805241000
H        1.699786000      4.010348000     -4.813603000
C        0.687395000      2.579531000     -3.572047000
C        0.593370000      2.063763000     -2.284410000
H       -0.135820000      1.268866000     -2.078406000
C       -0.168863000      2.047562000     -4.667457000
H       -0.443312000      2.830592000     -5.390927000
H        0.353302000      1.258726000     -5.236716000
H       -1.099640000      1.603598000     -4.277535000
C        3.415786000      5.160503000     -3.082134000
H        4.065386000      5.365389000     -2.218361000
H        4.062040000      4.913912000     -3.939893000
H        2.900041000      6.100508000     -3.339850000
C        1.499516000      2.934051000      1.619537000
C        1.136693000      4.257704000      1.419551000
H        0.769683000      4.589357000      0.440308000
C        1.221554000      5.186369000      2.455100000
C        1.671903000      4.759452000      3.694238000
H        1.743712000      5.484732000      4.515432000
C        2.025865000      3.433068000      3.929481000
C        1.926798000      2.528861000      2.883558000
H        2.186453000      1.478141000      3.069506000
C        2.502205000      3.005275000      5.272770000
H        2.671812000      1.919173000      5.319034000
H        3.449481000      3.501831000      5.541514000
H        1.778359000      3.266675000      6.061520000
C        0.839668000      6.605615000      2.220307000
H       -0.183793000      6.689157000      1.820136000
H        0.887893000      7.198637000      3.145445000
H        1.503901000      7.085771000      1.482584000
C        0.265505000     -3.056238000      0.689932000
C        0.103360000     -3.010495000      2.069996000
H       -0.134642000     -2.057780000      2.557480000
C        0.239877000     -4.164929000      2.828929000
H        0.121216000     -4.116657000      3.916734000
C        0.522360000     -5.372579000      2.214514000
H        0.630014000     -6.282370000      2.813895000
C        0.663841000     -5.429783000      0.834881000
H        0.878833000     -6.384597000      0.343573000
C        0.539416000     -4.279230000      0.078437000
H        0.662508000     -4.331418000     -1.010754000
C       -0.823292000     -2.001977000     -1.706710000
C       -0.644926000     -1.426341000     -2.964352000
H        0.235797000     -0.804039000     -3.164333000
C       -1.571578000     -1.630725000     -3.974085000
H       -1.408174000     -1.175309000     -4.957200000
C       -2.694448000     -2.409497000     -3.747338000
H       -3.424539000     -2.570510000     -4.546605000
C       -2.880846000     -2.991657000     -2.503233000
H       -3.754479000     -3.626517000     -2.319100000
C       -1.956466000     -2.787023000     -1.492024000
H       -2.114066000     -3.260049000     -0.514209000
H       -0.072166000      0.103636000      2.059818000
C       -2.843208000     -2.761390000      4.060701000
H       -2.525428000     -3.683192000      3.535462000
H       -2.132958000     -2.545072000      4.870112000
H       -3.844431000     -2.940988000      4.500998000
O       -2.850222000     -1.661328000      3.215536000
C       -3.648762000     -1.886784000      2.131789000
H       -3.245562000     -2.672799000      1.456163000
H       -4.661881000     -2.237079000      2.451048000
C       -3.904306000     -0.621705000      1.377630000
C       -4.125667000      0.620388000      2.143802000
H       -4.084645000      1.515786000      1.511271000
H       -5.131858000      0.566640000      2.599235000
H       -3.391120000      0.707419000      2.951074000
N       -4.461443000     -0.772216000      0.200529000
C       -5.191780000      0.228576000     -0.493806000
C       -6.566640000      0.291798000     -0.265266000
C       -7.288025000      1.269844000     -0.936218000
H       -8.368586000      1.339791000     -0.770366000
C       -6.657674000      2.142927000     -1.804324000
H       -7.240357000      2.910148000     -2.324073000
C       -5.297943000      2.042359000     -2.030415000
H       -4.803748000      2.724226000     -2.731256000
C       -4.536650000      1.076360000     -1.382933000
C       -7.237522000     -0.671753000      0.648365000
H       -7.057933000     -1.717658000      0.348190000
H       -6.885244000     -0.580270000      1.689843000
H       -8.324931000     -0.510567000      0.656997000
C       -3.075000000      0.962446000     -1.628401000
H       -2.498839000      1.479332000     -0.833553000
H       -2.745734000     -0.087576000     -1.654351000
H       -2.798618000      1.434043000     -2.584866000
H       -4.371371000     -1.681931000     -0.250307000
H       -1.332963000      1.758732000      1.394090000
H       -2.110801000     -0.370006000      1.110052000

119
TSIX (R) (M11L,SDD/6-31G*)
Ir       0.622003000      0.388405000     -0.689838000
Fe      -3.961721000     -1.942549000      0.237886000
P       -1.178089000      1.746255000     -0.170533000
P       -0.430818000     -1.596567000      0.061514000
C       -2.079559000     -1.384256000      0.751198000
C       -2.928802000     -0.241110000      0.564760000
C       -3.998240000     -0.356435000      1.484364000
H       -4.847534000      0.322288000      1.567659000
C       -3.842671000     -1.556504000      2.215894000
H       -4.540467000     -1.947589000      2.957457000
C       -2.674698000     -2.192653000      1.763922000
H       -2.283830000     -3.147689000      2.120228000
C       -4.825243000     -1.763417000     -1.585388000
H       -4.733775000     -0.894428000     -2.239577000
C       -5.805298000     -1.952497000     -0.580729000
H       -6.591251000     -1.245963000     -0.309263000
C       -5.543066000     -3.182560000      0.057706000
H       -6.091515000     -3.590219000      0.908157000
C       -4.400079000     -3.758225000     -0.547685000
H       -3.926789000     -4.698620000     -0.262277000
C       -3.964994000     -2.881613000     -1.567109000
H       -3.087420000     -3.021528000     -2.201108000
C       -2.781913000      0.851554000     -0.450640000
H       -2.631781000      0.380764000     -1.444541000
C       -4.009597000      1.730143000     -0.506370000
H       -4.901197000      1.121152000     -0.735259000
H       -4.200190000      2.238058000      0.452049000
H       -3.929999000      2.502720000     -1.284174000
C       -1.331801000      2.363980000      1.525389000
C       -2.176117000      3.409739000      1.892368000
H       -2.733079000      3.964437000      1.127181000
C       -2.308324000      3.780184000      3.224284000
C       -1.589032000      3.077302000      4.187187000
H       -1.691310000      3.365233000      5.242089000
C       -0.743955000      2.028712000      3.853512000
C       -0.621112000      1.690346000      2.510161000
H        0.044307000      0.865490000      2.223045000
C       -0.008504000      1.265716000      4.898787000
H        0.250608000      1.897100000      5.762351000
H       -0.618102000      0.430858000      5.286996000
H        0.923688000      0.828727000      4.504712000
C       -3.189753000      4.912265000      3.619979000
H       -3.776257000      5.289435000      2.769259000
H       -3.895405000      4.618551000      4.413540000
H       -2.603917000      5.757042000      4.018938000
C       -1.256792000      3.199081000     -1.249840000
C       -0.737703000      4.424414000     -0.844503000
H       -0.367674000      4.556156000      0.179762000
C       -0.661053000      5.494330000     -1.727258000
C       -1.111779000      5.314904000     -3.030122000
H       -1.053997000      6.153595000     -3.736487000
C       -1.622940000      4.100071000     -3.466737000
C       -1.681011000      3.043582000     -2.564746000
H       -2.062063000      2.074230000     -2.913788000
C       -2.119261000      3.936035000     -4.860239000
H       -1.979402000      2.907283000     -5.226221000
H       -3.198526000      4.155508000     -4.929107000
H       -1.609870000      4.618271000     -5.557437000
C       -0.107014000      6.805735000     -1.293028000
H        0.232257000      6.779227000     -0.246964000
H        0.750391000      7.108648000     -1.915982000
H       -0.856089000      7.609982000     -1.380834000
C       -0.545600000     -2.990292000     -1.099145000
C       -0.290432000     -2.793530000     -2.451680000
H        0.024306000     -1.804233000     -2.803641000
C       -0.436628000     -3.836968000     -3.354227000
H       -0.235750000     -3.668377000     -4.417327000
C       -0.834859000     -5.086285000     -2.911039000
H       -0.951210000     -5.909991000     -3.622759000
C       -1.080910000     -5.295105000     -1.561206000
H       -1.389460000     -6.284023000     -1.206040000
C       -0.936396000     -4.255100000     -0.661244000
H       -1.132965000     -4.430386000      0.404254000
C        0.499558000     -2.330078000      1.442841000
C        0.311137000     -1.904507000      2.757040000
H       -0.526355000     -1.242020000      3.006149000
C        1.171646000     -2.314606000      3.762517000
H        1.000825000     -1.977159000      4.790856000
C        2.237642000     -3.150836000      3.474373000
H        2.915722000     -3.473955000      4.270358000
C        2.430993000     -3.587358000      2.173194000
H        3.256723000     -4.268306000      1.939908000
C        1.571103000     -3.179665000      1.167031000
H        1.730341000     -3.540630000      0.142884000
H       -0.026605000      0.285993000     -2.099783000
H        2.641295000     -1.785199000     -3.133865000
C        3.324166000     -2.131626000     -2.349325000
H        2.872626000     -2.985095000     -1.822312000
H        4.250561000     -2.490401000     -2.834765000
C        3.698285000     -1.034063000     -1.432744000
C        4.055420000      0.317542000     -1.996406000
H        3.941975000      1.097894000     -1.218458000
H        3.370151000      0.570455000     -2.827572000
N        4.217530000     -1.361836000     -0.277658000
C        4.992263000     -0.508453000      0.556967000
C        6.381652000     -0.626931000      0.467297000
C        7.151852000      0.222302000      1.249264000
H        8.243421000      0.151636000      1.189936000
C        6.558368000      1.141799000      2.096222000
H        7.181628000      1.806557000      2.702833000
C        5.182937000      1.205264000      2.198242000
H        4.712851000      1.909472000      2.893669000
C        4.369629000      0.370469000      1.438819000
C        7.013826000     -1.643926000     -0.413019000
H        6.751317000     -2.670541000     -0.104950000
H        6.697841000     -1.533412000     -1.461741000
H        8.109543000     -1.563585000     -0.376482000
C        2.891999000      0.425360000      1.592785000
H        2.447505000      1.220264000      0.958539000
H        2.418371000     -0.533486000      1.336794000
H        2.621259000      0.670099000      2.633181000
H        4.120623000     -2.333729000      0.013028000
H        1.406821000      1.704381000     -1.285493000
H        1.931944000     -0.510213000     -1.281644000
O        5.369121000      0.203558000     -2.415884000
C        6.025413000      1.425536000     -2.403023000
H        5.563815000      2.147941000     -3.104014000
H        6.030692000      1.873421000     -1.388565000
H        7.062316000      1.239459000     -2.716825000
